# Supplementary material for: Pharmacometabolomic Pathway Response of Effective Anticancer Agents on Different Diets in Rats with Induced Mammary Tumors
Source: Metabolites. 2019 Jul 22;9(7):149. doi: 10.3390/metabo9070149 (PMC6680681; doi:10.3390/metabo9070149)
Supplement: Supplementary file 1 [file metabolites-09-00149-s001.zip]

Archive with 3 entries (3 files):
- Supplemental figures_NCI PMx Paper_06222019.pptx
- Supplemental Table 1_NCI PMx Paper_052819.xlsx
- Supplemental Table 2_NCI PMx Paper_052819.xlsx
