# Supplementary material for: Pharmacometabolomic Pathway Response of Effective Anticancer Agents on Different Diets in Rats with Induced Mammary Tumors
Source: Metabolites. 2019 Jul 22;9(7):149. doi: 10.3390/metabo9070149 (PMC6680681; doi:10.3390/metabo9070149)
Supplement: Supplementary file 1 [file metabolites-09-00149-s001.zip › Supplemental Table 1_NCI PMx Paper_052819.xlsx]

## Sheet: twodrug_scaledata
SAMPLE_NAME	SAMPLE_ID	CLIENT_IDENTIFIER	CLIENT_COMMENT	DIET	GROUP_DESCRIPTION	RUN_DAY	SAMPLE_DETAIL	TIME2	TIME_NOTE	TIME_POINT	TIME_POST	TREATMENT	TUMOR	1,2,3-benzenetriol sulfate (2)	1,2-dipalmitoylglycerol	1,2-propanediol	1,3-dipalmitoylglycerol	1,5-anhydroglucitol (1,5-AG)	1-arachidonoylglycerophosphocholine (20:4n6)*	1-arachidonoylglycerophosphoethanolamine*	1-arachidonoylglycerophosphoinositol*	1-arachidonoylglyercophosphate	1-arachidonylglycerol	1-docosahexaenoylglycerol	1-linolenoylglycerol	1-linolenoylglycerophosphocholine (18:3n3)*	1-linoleoylglycerol (1-monolinolein)	1-linoleoylglycerophosphocholine (18:2n6)	1-linoleoylglycerophosphoethanolamine*	1-linoleoylglycerophosphoinositol*	1-methylhistidine	1-methylimidazoleacetate	1-methylnicotinamide	1-oleoylglycerol (1-monoolein)	1-oleoylglycerophosphocholine (18:1)	1-oleoylglycerophosphoethanolamine	1-oleoylglycerophosphoglycerol*	1-oleoylglycerophosphoinositol*	1-oleoylplasmenylethanolamine*	1-palmitoleoylglycerophosphocholine (16:1)*	1-palmitoylglycerol (1-monopalmitin)	1-palmitoylglycerophosphate	1-palmitoylglycerophosphocholine (16:0)	1-palmitoylglycerophosphoethanolamine	1-palmitoylglycerophosphoglycerol*	1-palmitoylglycerophosphoinositol*	1-palmitoylplasmenylethanolamine*	1-stearoylglycerol (1-monostearin)	1-stearoylglycerophosphate
UABI-00033	2116263	1		CD	Control	1	1276 II, G1, 1	T1	28 days post mNU	78d	28d	Ctrl	Tumor-	1.01	0.6361	0.2021	0.5753	0.597	1.4599	0.8081	0.6904	1.1727	0.7084	0.0367	0.7981	1.7687	1.0754	2.0183	1.6383	1.4694	1.1922	1.0694	0.3556	0.643	1.4155	0.6327	0.1454	0.0928	0.6178	1	2.1281	1.8679	2.0011	0.9974	0.188	0.8827	0.6941	3.7785	2.4677
UABI-00034	2116264	2		CD	Control	2	1276, II, G1, 11	T1	28 days post mNU	78d	28d	Ctrl	Tumor-	1.178	0.2235	0.141	0.3575	0.7673	1.5617	0.8968	0.6037	1.2674	0.8193	0.0676	0.3158	1.2427	1.0282	1.353	1.1244	0.6459	1.0683	1.8503	0.0348	1.1996	1.4306	0.7943	0.1454	0.0928	1.0374	1.0708	1.475	0.628	1.4548	0.926	0.188	0.1531	1.0112	0.3548	1.2234
UABI-00035	2116265	3		CD	Control	3	1276, II, G1, 20	T1	28 days post mNU	78d	28d	Ctrl	Tumor-	0.2452	0.4054	0.1417	0.3575	0.9771	1.2591	0.5277	1.0464	1.7436	0.9924	0.4546	0.5111	1.2624	1.0973	1.5112	0.7358	1.8122	0.6269	0.9106	0.0348	0.2519	0.9917	0.516	0.1454	0.0928	0.4823	0.6711	0.3916	0.9157	1.3825	0.6061	0.188	0.3917	0.6835	0.4963	0.8667
UABI-00036	2116266	4	Pulled from different experiment	CD	Control	4	1276 VIII, G3, 46	T1	28 days post mNU	78d	28d	Ctrl	Tumor-	3.7181	0.2235	0.1054	0.3575	0.7999	1.0305	0.7953	1.006	1.0664	0.7407	0.37	1.138	0.6511	0.7739	0.9903	0.9953	0.793	1.5167	0.9722	0.5897	0.8021	1.0481	0.8731	0.1454	0.4961	0.4068	0.7977	13.2196	0.8564	0.9811	0.8259	0.188	0.6691	0.5973	6.6728	0.0289
UABI-00038	2116268	6	Pulled from different experiment	CD	Control	4	1276 VIII, G3, 49	T1	28 days post mNU	78d	28d	Ctrl	Tumor-	1.2746	0.2235	0.145	0.3575	1.0191	1.0258	1.0139	1.1214	1.1077	0.8032	0.7015	0.987	0.4296	0.9964	0.815	0.9738	1.0536	1.8099	0.6685	0.6385	1.4507	0.8154	0.7499	0.1454	0.0928	0.5067	0.5459	22.0005	0.8161	0.9381	0.8853	0.188	0.2824	0.7403	9.632	0.0289
UABI-00039	2116269	7		CD	Control	1	1276, II, G1, 1	T2	90 days post mNU	150d	90d	Ctrl	Tumor+	0.9433	1.6099	2.1109	1.1823	0.7015	1.5844	0.7225	0.7684	0.5441	1.0408	0.0367	1.0278	2.144	1.4332	1.952	0.9608	0.5956	1.1839	0.6519	2.0543	0.8168	1.6264	0.5002	0.1454	0.0928	0.4178	1.5289	22.9628	0.4479	2.0109	0.8105	0.188	1.1144	0.5887	51.7551	1.3392
UABI-00040	2116270	8		CD	Control	2	1276, II, G1, 12	T2	90 days post mNU	150d	90d	Ctrl	Tumor+	0.0936	0.6555	1.0331	0.3575	0.9275	0.7757	1.0263	0.7982	0.4982	0.9876	2.9105	1.0907	0.4605	2.075	0.6841	0.7881	0.634	3.6312	1.6256	2.1014	2.3009	0.7084	0.8269	0.1454	0.0928	1.8655	0.7413	14.3095	0.6652	1.256	0.9636	1.0135	0.3215	1.4862	23.8827	0.5797
UABI-00041	2116271	9		CD	Control	3	1276, II, G1, 20	T2	90 days post mNU	150d	90d	Ctrl	Tumor+	0.267	0.95	0.3373	0.8874	0.8617	0.7267	1.1753	1.3367	0.9137	1.6409	2.4734	4.9591	0.4784	5.9686	0.5086	1.255	1.1915	3.0232	0.6527	0.3256	1.4516	0.2929	0.7171	0.1454	0.2567	0.6005	0.2858	7.0033	1.0549	0.8701	1.2633	0.188	1.2369	0.683	34.1042	0.9838
UABI-00042	2116272	10	Pulled from different experiment	CD	Control	4	1276, VIII, G3, 46	T2	90 days post mNU	150d	90d	Ctrl	Tumor+	1.4417	0.2235	2.1687	0.3575	0.5422	0.9415	0.9313	2.9519	0.8283	1.3514	2.5468	0.9382	0.3074	0.9583	0.826	0.9188	3.1178	3.78	0.7656	2.4756	0.3293	0.6421	0.5176	0.3761	3.3861	2.2356	0.5972	1.6389	1.2149	1.2579	1.0097	1.1562	5.556	1.9017	0.7741	0.1298
UABI-00043	2116273	11	Pulled from different experiment	CD	Control	1	1276, VIII, G3, 48	T2	90 days post mNU	150d	90d	Ctrl	Tumor+	4.0879	1.6194	3.3346	1.2534	0.491	1.1596	0.691	0.6647	0.7456	1.1499	0.1402	1.7263	1.9467	1.3489	1.455	0.9396	0.9633	1.0908	1.9887	1.7101	0.393	0.8812	0.7524	0.1454	0.267	1.4713	0.9115	0.3652	1.0114	1.2328	0.7227	0.6476	0.6877	1.0141	1.2246	0.0289
UABI-00044	2116274	12	Pulled from different experiment	CD	Control	4	1276, VIII, G3, 49	T2	90 days post mNU	150d	90d	Ctrl	Tumor+	1.5047	0.2235	2.5784	0.3575	0.5675	1.3633	1.3936	1.1248	1.1271	1.4861	1.0882	1.0683	1.2902	1.4998	1.139	1.512	0.8439	0.7614	0.89	0.3579	0.4532	0.9065	0.9329	0.1454	0.5735	1.3048	0.7294	0.2766	1.2437	1.2578	1.2849	0.3695	1	0.9552	1.428	2.0195
UABI-00057	2116287	25		CD	Targretin	1	1276, VI, G2, 21	T1		78d	28d	Tgt	Tumor-	2.1572	1.4543	0.1916	1.1698	0.6868	1.1906	1.0141	0.7247	1.3259	1.183	0.8172	1.1544	0.9819	1	0.9054	1.1008	1	1.1722	4.0274	0.1887	0.1541	0.8117	1.1462	0.1454	0.0928	0.9091	1.1437	0.039	1.309	0.8568	0.7256	0.4497	0.7783	0.7868	0.1624	0.5124
UABI-00058	2116288	26		CD	Targretin	2	1276, VI, G2, 23	T1		78d	28d	Tgt	Tumor-	1.755	0.2235	0.1581	0.3575	1.159	1.2148	2.0348	0.8823	1.4971	0.4998	0.0367	0.944	1.7692	0.533	1.0374	1.8546	1.0382	1.2272	4.3035	0.0348	1.103	1.7315	1.8553	0.1454	1.2205	1.2107	2.5982	1.2657	1.648	1.345	1.3749	1.3346	1.1565	1.3395	1.2091	1.1788
UABI-00059	2116289	27		CD	Targretin	3	1276, VI, G2, 24	T1		78d	28d	Tgt	Tumor-	2.386	1.0252	0.0323	0.8735	0.7435	0.9846	1.0617	0.8726	1.6506	1.0076	0.5447	0.7247	1.0059	0.7639	0.9345	1.0593	0.7751	1.4122	4.0743	0.0348	0.9362	1.1254	1.015	0.1454	0.6891	0.76	1.2429	1.5459	1.1689	1.0686	0.9432	0.188	1.1308	0.8576	1.1889	0.0289
UABI-00060	2116290	28		CD	Targretin	4	1276, VI, G2, 26	T1		78d	28d	Tgt	Tumor-	1.9907	0.3976	0.0227	0.8726	0.9809	0.9742	2.0712	2.5882	2.0815	6.745	6.5708	3.4992	0.6007	4.2263	0.7232	1.3234	2.4419	0.6629	1.384	0.5324	0.5383	0.7143	1.4852	0.5265	4.7678	1.3312	1.2077	0.1771	2.1104	0.7263	1.5731	0.8186	3.9802	1.4099	0.1567	3.7219
UABI-00061	2116291	29		CD	Targretin	1	1276, VI, G2, 27	T1		78d	28d	Tgt	Tumor-	1.366	0.8678	0.033	0.9323	0.8255	1.5434	1.361	1.1467	1.4031	1.1857	1.1127	0.5593	1.0638	0.5154	1.0252	0.7329	0.3138	1.7488	4.7564	0.0367	0.6404	1.3984	0.848	0.1454	0.0928	0.8728	1.4718	0.7754	0.8217	1.5593	1.045	0.188	0.6526	0.9689	0.1107	1.8204
UABI-00062	2116292	30		CD	Targretin	3	1276, VI, G2, 30	T1		78d	28d	Tgt	Tumor-	5.8659	1.4247	0.033	1.1955	0.6952	1.1062	1.4173	1.5644	1.9557	0.7038	0.0367	0.645	2.2351	0.6998	1.142	1.3118	2.1744	1.2145	2.5959	0.0348	0.1064	1.2257	1.6896	1.3838	2.5429	1.2282	2.1908	0.039	1.8106	1.2374	1.5715	0.7658	2.6171	1.3173	0.5226	3.5273
UABI-00063	2116293	31		CD	Targretin	1	1276, VI, G2, 21	T2		150d	90d	Tgt	Tumor-	2.9193	1.3396	2.0422	1.3018	0.6133	1.3196	1.3431	0.9884	1.0028	1.0689	0.0367	1.0647	1.0773	1.4305	0.8826	0.9505	0.5175	1.0602	0.6985	1.1184	1.947	1.3408	0.9463	0.1454	0.0928	1.1149	0.8315	2.4177	0.4095	1.4049	1.2931	0.188	0.4113	0.8141	0.4967	1.3466
UABI-00064	2116294	32		CD	Targretin	2	1276, VI, G2, 23	T2		150d	90d	Tgt	Tumor-	2.0486	0.7638	1.9627	0.3575	1.0215	1.4205	0.6058	0.9931	0.9429	1.2272	0.3149	0.8913	1.2676	0.8101	0.8271	0.552	0.4678	1.1956	1.8771	0.235	0.0711	0.6857	0.7405	0.1454	0.2071	0.8919	0.8947	0.039	0.7951	0.7825	0.5773	0.4431	0.6	0.7822	0.6519	0.4072
UABI-00065	2116295	33		CD	Targretin	3	1276, VI, G2, 24	T2		150d	90d	Tgt	Tumor-	6.1358	1.2509	2.6718	0.7677	0.9622	1.3893	0.7707	1.027	1.5867	0.9625	0.1538	0.4684	2.0497	0.7455	1.4151	0.9479	0.5171	0.9204	2.0097	0.0348	0.9283	1.52	1.0908	0.1899	0.6725	1.1703	1.6925	1.7466	2.0549	1.5209	1.0138	0.2468	1.349	0.8927	2.0579	1.3223
UABI-00066	2116296	34		CD	Targretin	4	1276, VI, G2, 26	T2		150d	90d	Tgt	Tumor-	2.765	0.3847	2.4239	0.3575	0.9556	1.161	0.8886	0.6613	0.856	1.0029	0.4759	1.433	1.1528	0.9096	1.0201	1.0508	0.4781	1.1373	2.071	0.7144	0.1898	0.9807	1.0586	0.3464	0.713	1.2394	1.3988	0.0807	1.1506	1.0111	1.0902	0.348	0.738	0.9651	0.5	0.8859
UABI-00067	2116297	35		CD	Targretin	1	1276, VI, G2, 27	T2		150d	90d	Tgt	Tumor-	1.9219	0.9372	2.9058	1	1.0284	1.4588	0.8966	0.8168	0.8774	0.8147	0.0367	0.3602	1.4684	0.6358	1.0792	0.6907	0.1493	1.2869	1.4812	0.0767	0.3531	1.3764	0.6838	0.1454	0.0928	0.8128	1.0109	0.4672	0.3187	1.4381	0.9095	0.188	0.2921	0.6705	0.9389	0.2145
UABI-00068	2116298	36		CD	Targretin	3	1276, VI, G2, 30	T2		150d	90d	Tgt	Tumor-	1.553	1.2613	2.6873	0.9936	0.644	1.0497	0.9561	1.1075	1.295	0.5452	0.0367	0.689	0.87	0.6902	0.8206	0.7177	0.608	1.1692	0.8864	0.2499	0.599	0.7112	0.8574	0.1454	0.7605	1.8059	0.7548	1	0.8024	0.977	0.8492	0.188	0.9542	0.9891	1.5505	0.0289
UABI-00079	2116309	47		CD	Tamoxifen	1	1276, X, G1, 1	T1		78d	28d	Tmx	Tumor-	0.2319	0.6013	0.0179	0.3575	0.905	0.7255	1.4161	0.8159	2.0717	0.9978	0.0367	0.7619	0.5204	1.1741	1.1679	1.8187	2.6327	1	0.2691	0.0488	0.1611	0.6431	1	0.1454	1.0139	3.2304	0.5136	0.8162	4.1043	1.3155	1.6029	0.6832	3.269	1.9594	1.4788	4.7146
UABI-00080	2116310	48		CD	Tamoxifen	2	1276, X, G1, 3	T1		78d	28d	Tmx	Tumor-	0.4517	0.2235	0.0278	0.3575	0.7286	0.9075	0.8561	0.8167	1.4664	1.0124	0.0367	0.3485	0.6872	0.8796	1.1399	1.4428	1.346	0.549	0.4417	0.3218	0.2904	0.9303	1.0049	0.1454	1.0996	4.5882	0.6417	0.6433	1.1423	1.394	0.9747	0.188	0.9775	2.4966	0.4737	1.2153
UABI-00081	2116311	49		CD	Tamoxifen	3	1276, X, G1, 4	T1		78d	28d	Tmx	Tumor-	0.7858	0.3901	0.026	0.3575	0.9054	1.0154	1.1161	0.7052	1.9753	0.7106	0.1479	0.4231	0.9215	0.9685	1.5364	1.5262	2.1782	1.2622	0.4653	0.657	0.0976	0.7544	0.985	0.1454	1.0671	6.7034	0.6836	0.4241	1.6573	1.4924	1.2723	0.296	1.7409	3.3037	0.5876	1.2673
UABI-00082	2116312	50		CD	Tamoxifen	4	1276, X, G1, 6	T1		78d	28d	Tmx	Tumor-	0.3772	0.2235	0.0236	0.3575	0.7073	1.217	0.9879	0.7192	1.2897	0.9971	0.4557	0.8158	1.2424	0.8386	1.4346	1.3374	1.3432	0.7893	0.7969	0.9739	0.0815	1.1854	1.2093	0.1454	1.8644	7.4702	1.2085	0.8414	1.2361	1.2857	1.0207	0.188	1.8174	3.2018	0.4538	0.8984
UABI-00083	2116313	51		CD	Tamoxifen	2	1276, X, G1, 8	T1		78d	28d	Tmx	Tumor-	0.5829	0.2235	0.0222	0.3575	0.5926	0.676	0.7599	0.7375	1.4816	1.0369	0.4969	0.848	0.4583	1.0308	0.7522	0.9691	1.3164	1.3804	0.3002	0.8826	0.0347	0.3931	0.7622	0.1454	0.599	1.8268	0.3661	0.039	1.547	0.7285	0.7118	0.188	1.2618	1.1882	0.606	1.975
UABI-00084	2116314	52		CD	Tamoxifen	4	1276, X, G1, 10	T1		78d	28d	Tmx	Tumor-	0.5531	0.2235	0.0214	0.9337	0.6385	0.9397	1.2398	0.4899	1.334	0.7267	0.0466	0.5588	0.674	1.4548	1.2881	1.4827	0.9726	1.0164	0.7131	0.6452	0.1461	0.8175	0.9414	0.1454	0.0928	2.9878	0.7982	0.039	1.5519	1.1858	1.3813	0.188	1.0583	1.8109	0.6145	1.3605
UABI-00085	2116315	53		CD	Tamoxifen	1	1276, X, G1, 1	T2		150d	90d	Tmx	Tumor-	0.381	1.2038	2.7179	0.9497	0.6017	1.1587	0.8861	0.8685	0.7897	0.9128	0.0367	0.228	1.4935	1.1902	2.0034	1.631	2.7201	0.9083	0.3935	0.3416	0.9885	1.1908	0.6917	0.1454	0.0928	0.7413	0.9565	2.458	0.6026	1.9885	1.5373	0.188	1.2529	0.9537	0.4018	0.9195
UABI-00086	2116316	54		CD	Tamoxifen	2	1276, X, G1, 3	T2		150d	90d	Tmx	Tumor-	0.8112	0.2235	2.7599	0.9905	0.5986	0.8234	0.5951	1.1096	0.7991	1.2573	0.2201	1.0211	0.9627	1.604	1.2038	1.0162	2.4007	0.9033	0.5687	2.1377	0.0147	0.4971	0.6508	0.1454	1	1.1409	0.7143	0.0769	1.3291	0.8762	0.8643	0.6932	2.4851	1.2556	0.9463	0.7074
UABI-00087	2116317	55		CD	Tamoxifen	3	1276, X, G1, 10	T2		150d	90d	Tmx	Tumor-	0.5862	0.7704	6.5762	0.5486	0.4131	0.5296	0.9099	0.7748	1.0951	0.7041	0.0367	0.2325	0.4502	1.6097	0.8343	1.0358	2.5885	0.9289	0.6925	2.4525	0.1886	0.2439	0.604	0.4894	0.4696	1.6916	0.2814	0.1127	0.9944	0.6397	1.1652	0.5939	1.5224	1.6388	0.8223	0.3702
UABI-00088	2116318	56		CD	Tamoxifen	4	1276, X, G1, 12	T2		150d	90d	Tmx	Tumor-	1	0.2235	2.5543	0.3575	0.5821	1.0926	0.7892	0.6609	0.9624	0.7342	0.1284	0.854	1.0127	1.0987	1.4674	1.135	1.315	0.6308	1.0349	0.7287	0.6327	1.1046	0.7406	0.1454	0.8979	1.1054	0.7842	2.7512	1.3449	1.6098	1.0222	0.9141	1.3607	1.1503	1.8407	0.3214
UABI-00089	2116319	57		CD	Tamoxifen	2	1276, X, G1, 17	T2		150d	90d	Tmx	Tumor-	0.6648	0.2235	2.9991	0.3575	0.3497	0.9605	0.8961	0.7641	0.6721	0.8925	0.0367	0.9731	1.2092	1.0798	1.268	1.2956	1.9049	0.9055	0.9899	3.1444	0.0147	0.6575	0.8457	0.1454	0.0928	0.7305	0.8627	0.1215	0.7581	1.0864	1.1427	0.3838	1.5096	0.826	0.9742	0.3139
UABI-00090	2116320	58		CD	Tamoxifen	4	1276, X, G1, 20	T2		150d	90d	Tmx	Tumor-	0.5821	0.5066	3.4024	0.3575	0.4039	0.9177	0.9523	0.9365	0.4632	0.8792	0.3332	0.9636	1.2127	1.3449	1.4426	1.18	2.2939	1.143	0.8467	2.7504	0.9148	1.2618	0.7506	0.1454	1.5742	0.7084	1.2684	3.1973	0.7375	1.5563	1.3131	0.188	2.2932	1.1902	2.5222	0.0289
UABI-00103	2116333	71		HFD	Control	1	1276, XII, G4, 48	T1		78d	28d	Ctrl	Tumor-	0.6279	0.6717	0.0212	0.5809	2.1472	1.0156	0.9498	0.8595	1.0331	0.8402	0.8535	1.1528	1.6273	0.9278	1.2074	0.9019	0.5262	0.6595	1.3111	0.1496	1.0647	1.0731	1.1718	0.1454	0.6288	0.9916	1.5485	0.5097	0.8839	0.7377	0.6998	1.2298	0.4864	0.8873	0.5423	0.0289
UABI-00104	2116334	72		HFD	Control	2	1276, XII, G4, 51	T1		78d	28d	Ctrl	Tumor-	0.6091	1.9513	0.0329	0.3575	2.0978	1.2872	1.4026	0.8065	1.0914	0.5617	0.8193	0.731	1.8863	0.5328	1.3071	1.2597	0.1493	0.7502	1.3916	1	4.9113	2.3891	1.6155	0.1454	0.4634	2.4408	1.9464	5.5519	0.6164	1.277	0.9417	0.188	0.2799	1.5374	0.3539	1
UABI-00105	2116335	73		HFD	Control	3	1276, XII, G4, 54	T1		78d	28d	Ctrl	Tumor-	0.5327	0.4176	0.0475	0.4897	1.9076	0.792	0.8906	0.8786	0.9615	1.6229	2.1903	1.9764	0.8819	1.5594	0.8012	0.6904	0.1493	0.2045	1.0814	0.1806	1.4333	0.8964	1.0662	0.533	1	1.2974	1.0091	0.1801	0.6966	0.6196	0.8593	0.4902	0.6963	1.0109	0.7447	1.5942
UABI-00106	2116336	74	Pulled from different experiment	HFD	Control	4	1276, XIII, G3, 34	T1		78d	28d	Ctrl	Tumor-	0.4914	0.2235	0.7027	0.3575	2.298	0.5552	1.4573	1.438	0.7453	0.9428	1.1933	0.8868	0.4395	0.7759	0.4059	0.6704	0.1493	1.0266	1.7835	1.9138	1.116	0.6175	1.3294	0.1454	0.3608	0.2751	0.8577	0.8298	0.3043	0.3154	1.0071	0.188	0.0571	0.8088	0.1068	0.4833
UABI-00107	2116337	75	Pulled from different experiment	HFD	Control	1	1276, XIII. G3, 35	T1		78d	28d	Ctrl	Tumor-	0.5798	0.3806	0.9864	0.4878	2.3281	0.2751	0.6217	0.9618	0.7971	1.1251	1.8728	0.5832	0.269	1.1745	0.2587	0.438	0.1493	0.4924	0.9181	1.5615	0.3222	0.173	0.8418	0.1454	0.0928	0.3565	0.29	0.039	0.6434	0.1212	0.5979	0.188	0.4444	0.5604	0.0906	0.0289
UABI-00108	2116338	76	Pulled from different experiment	HFD	Control	4	1276, XIII, G3, 39	T1		78d	28d	Ctrl	Tumor-	0.1611	0.2235	0.8858	0.3575	1.9013	0.7754	0.8428	0.8413	0.8753	0.4782	0.4159	1.013	0.7567	0.8138	0.6463	0.656	0.1493	0.6611	0.9096	0.0471	3.2678	0.8942	1.095	0.1454	0.0928	0.2475	1.2391	3.2268	0.3259	0.5028	0.7392	0.3451	0.0571	0.5183	1.1006	0.0289
UABI-00109	2116339	77	Note early termination at 126 days because tumors came in earlier and had to be sac'd	HFD	Control	1	1276, XII, G4, 48	T2		126d	126d	Ctrl	Tumor+	1.2343	1.6982	2.6355	1.4962	1.282	0.3933	1.3908	0.6187	0.9697	0.844	0.0367	2.1351	0.4658	1.731	0.4091	1.0092	0.1493	1.3997	6.0567	0.1196	7.5835	0.652	1.34	0.1454	0.0928	3.5009	0.5036	4.7317	0.8044	0.5173	1.4114	0.188	0.3629	1.9256	0.2594	0.5735
UABI-00110	2116340	78		HFD	Control	2	1276, XII, G4, 51	T2		126d	126d	Ctrl	Tumor+	1.5877	0.2235	3.0799	0.3575	2.1257	1.0183	1.2213	0.8675	0.8235	0.7718	0.904	0.9789	0.9928	1.01	0.9174	0.9838	0.1493	0.6551	1.4153	5.1811	3.1266	1.2223	1.5499	0.1454	0.0928	3.2398	1.7127	1.5683	0.2773	0.8051	1.238	1.4456	0.399	1.717	0.0956	0.328
UABI-00111	2116341	79		HFD	Control	3	1276, XII, G4, 55	T2		126d	126d	Ctrl	Tumor+	1.1682	2.0538	1.2766	1.839	1.6079	1.0216	1.074	0.9354	0.3919	1.0342	2.1356	1.7898	1.5362	1.1765	1.3159	1.0205	0.3002	0.7779	3.2493	0.6677	9.1912	1.7564	1.6064	1	2.4688	2.5804	1.82	10.4339	0.5881	1.4123	1.4638	2.0296	1.6198	2.2556	8.3903	0.6733
UABI-00112	2116342	80	Pulled from different experiment	HFD	Control	4	1276, XIII, G3, 34	T2		126d	126d	Ctrl	Tumor+	0.6065	1.1782	2.1189	0.3575	2.0375	1.3803	0.9351	0.8948	0.9769	0.7727	0.945	0.8586	1.4726	0.5646	1.0097	0.527	0.1493	1.2295	1.7705	3.7987	3.9942	2.1753	1.284	0.1454	0.8668	1.6195	1.8786	2.8344	0.8924	1.3182	0.8592	1.044	0.4118	1.4621	1.2369	0.0289
UABI-00127	2116357	95		HFD	Tamoxifen	1	1276, XII, G3, 34	T1		78d	28d	Tmx	Tumor-	0.2768	1.3736	0.028	1.5759	2.0559	0.6859	2.1124	1.0241	1.3003	0.5926	0.0367	0.9385	1	0.8056	1.1188	1.814	0.4754	0.7563	1	0.1703	1.0718	0.9842	1.6364	0.1454	2.3097	2.2686	1.5307	0.8169	2.0083	0.8036	1.8733	1.3858	2.4892	1.5342	1.6672	1.4408
UABI-00128	2116358	96		HFD	Tamoxifen	2	1276, XII, G3, 36	T1		78d	28d	Tmx	Tumor-	0.2231	1.2991	0.018	0.3575	2.1591	0.9433	1.8162	2.1361	1.1133	1.078	0.0367	0.9319	2.2284	0.6941	1.1104	1.2095	1.4443	0.6488	1.1431	0.6709	0.4386	1.3249	2.8161	0.1454	10.7271	3.0504	2.3014	0.0592	1.733	0.8744	2.1372	1.4118	3.9392	2.2278	0.7554	1.2433
UABI-00129	2116359	97		HFD	Tamoxifen	3	1276, XII, G3, 40	T1		78d	28d	Tmx	Tumor-	0.5443	0.8585	0.0257	0.9415	2.1993	0.5188	0.8092	0.57	0.645	0.7082	0.5792	0.8387	0.6685	0.8008	0.8618	0.752	0.3458	0.9264	1.5306	0.0549	0.3256	0.9043	1.1393	1.0014	1.5928	0.8927	1.0487	0.1012	0.9735	0.7705	0.9862	0.188	0.5005	0.8858	0.9591	0.9126
UABI-00130	2116360	98		HFD	Tamoxifen	4	1276, XII, G3, 42	T1		78d	28d	Tmx	Tumor-	0.4796	0.2235	0.0265	0.3575	1.4872	0.8618	1.2842	1.2155	0.9891	1.8264	1.3114	1.8051	1.4919	1.5897	1.2457	1.0704	0.7275	0.9751	1.1748	1	1.3858	2.0946	2.2472	2.0388	5.56	2.0362	3.4974	2.7901	1.4579	1.3497	1.3589	2.0511	2.4692	1.4535	1.0763	0.0289
UABI-00131	2116361	99		HFD	Tamoxifen	2	1276, XII, G3, 43	T1		78d	28d	Tmx	Tumor-	0.1494	0.2235	0.0251	0.3575	2.0018	0.7775	1.1785	1.2719	0.7604	0.744	0.5945	0.45	0.6655	0.4313	0.9752	0.9579	0.5498	0.7333	0.5388	0.975	1.2424	1.7572	1.2402	0.1454	2.1944	1.2977	1.863	1.9121	1.0178	1.1192	1.3619	0.943	2.5158	1.1914	3.1487	0.9617
UABI-00132	2116362	100		HFD	Tamoxifen	4	1276, XII, G3, 44	T1		78d	28d	Tmx	Tumor-	0.3574	0.2235	0.0218	0.3575	1.6841	0.5915	1.5613	1.2344	0.7184	1.3563	1.2241	1.6707	0.6278	1.1859	0.6783	1.0047	0.7468	0.0892	1.0111	0.0355	0.8006	0.964	1.8742	0.1454	7.908	1.7199	1.3938	0.155	0.9591	0.5413	1.4251	0.79	2.5365	1.2515	0.3687	0.0289
UABI-00133	2116363	101		HFD	Tamoxifen	1	1276, XII, G3, 34	T2		126d	126d	Tmx	Tumor-	0.4632	3.9832	2.3977	4.2528	1.8502	0.5563	1.5399	1.5385	0.7176	0.4931	0.0367	0.9182	1.7864	0.8578	1.0996	1.7608	1.4016	0.8442	1.9622	1.2462	0.5309	1.2853	2.9379	0.1454	4.1155	1.7541	2.6312	0.1877	1.2877	1	2.0153	1.9217	3.5032	1.4845	1.2728	0.7655
UABI-00134	2116364	102		HFD	Tamoxifen	2	1276, XII,G3, 36	T2		126d	126d	Tmx	Tumor-	0.0936	0.2235	2.6582	0.3575	2.0127	0.8649	1.0905	1.1407	0.4745	0.5206	0.1001	0.6342	1.1273	0.6528	0.9763	0.6449	0.4871	0.8861	0.6239	3.0383	3.6073	1.9282	1.4938	0.1454	2.656	0.8377	2.7345	3.7844	0.6705	1.2453	1.2866	0.4522	1.6495	0.8809	4.2779	0.1857
UABI-00135	2116365	103		HFD	Tamoxifen	3	1276, XII, G3, 41	T2		126d	126d	Tmx	Tumor-	1.4864	0.9874	2.044	1.1782	2.0447	0.7163	1.0439	0.7877	0.6511	0.6239	0.2576	1.3775	1.2861	1.0315	1.4153	1.0877	0.1493	0.6687	1.4221	0.6957	1.0638	1.229	1.8937	0.1454	3.4125	0.9914	1.5882	0.346	1.163	0.9663	1.4939	0.9808	2.0289	0.5121	0.7855	0.0289
UABI-00136	2116366	104		HFD	Tamoxifen	4	1276, XII, G3, 42	T2		126d	126d	Tmx	Tumor-	0.7091	0.928	2.0065	0.3575	1.3621	0.7934	1.8934	0.9235	0.7518	0.6512	0.3181	0.6783	1.7143	0.8845	1.3779	2.0104	0.3248	0.9659	2.4511	4.035	1.1698	1.7676	3.3273	1.5957	6.7361	2.0601	2.9709	0.5704	1.1876	1.0316	2.089	4.0616	2.355	1.475	1.1221	0.9048
UABI-00137	2116367	105		HFD	Tamoxifen	2	1276, XII, G3, 43	T2		126d	126d	Tmx	Tumor-	1	0.518	2.1179	0.3575	1.7502	0.7588	1.1993	1.3525	0.5387	0.5529	0.0679	1.3508	1.6806	0.7529	1.2816	1.4186	1.2036	0.6905	0.8814	3.3944	0.5574	1.4711	2.6831	0.1454	8.0908	0.9626	3.0834	0.322	1.4612	1.0786	1.5852	3.0417	4.0143	1.0737	1.5459	0.4839
UABI-00138	2116368	106		HFD	Tamoxifen	4	1276, XII, G3, 45	T2		126d	126d	Tmx	Tumor-	1.7939	1.1701	1.9268	0.3575	1.1867	0.8577	1.6839	0.7436	0.5346	0.3633	0.0367	0.9535	2.612	0.7251	1.5972	2.4567	1.1574	0.6713	1.4269	4.345	5.5448	2.4447	3.8635	1.1746	7.5161	1.3307	3.7188	10.3291	1.0072	1.4732	2.6956	3.265	2.0543	1.6036	4.9304	0.0289
UABI-00151	2116381	119		HFD	Targretin	1	1276, XIII, G2, 21	T1		78d	28d	Tgt	Tumor-	0.2588	0.5645	0.5322	0.4783	1.6488	0.3757	1	0.7453	1.0824	1.6671	4.2822	1.4885	0.1838	1.241	0.171	0.3493	0.1493	0.5084	1.0154	1	1.22	0.204	0.6876	0.1454	0.0928	0.2259	0.2556	0.039	0.8555	0.1407	0.6145	0.188	0.3001	0.4791	0.1465	1
UABI-00152	2116382	120		HFD	Targretin	2	1276, XIII, G2, 24	T1		78d	28d	Tgt	Tumor-	0.2428	0.9925	1.1491	0.772	2.4814	0.5999	2.4196	1.0069	1.3316	1.4784	2.0836	1.132	0.4094	0.5163	0.2597	0.8261	0.1493	0.934	1.9521	0.1482	1.1933	0.2571	1.7637	0.1454	0.438	0.8357	0.5691	0.1728	1.2392	0.1684	1.4836	1.5492	0.3326	0.9826	0.2214	1.3516
UABI-00153	2116383	121		HFD	Targretin	3	1276, XIII, G2, 26	T1		78d	28d	Tgt	Tumor-	0.3673	1.5432	0.8122	1.198	2.5958	0.5828	1.6983	1.44	1.9023	0.5781	0.5661	0.9584	0.9311	0.7885	0.4518	1.0556	0.1493	0.9496	2.6537	1.1961	4.9257	0.6963	1.6009	1.6841	4.3471	0.5573	1.0447	1.6411	0.8211	0.4099	1.0973	1.0192	0.8908	1.0972	0.5213	0.0289
UABI-00154	2116384	122		HFD	Targretin	4	1276, XIII, G2, 27	T1		78d	28d	Tgt	Tumor-	1.2216	1	0.8323	0.3575	2.2396	0.7087	2.6266	1.2628	1.3879	0.9964	0.951	0.4886	1.1368	0.8252	0.4585	1.5664	0.1493	0.5584	4.4731	1.4835	2.2568	0.7483	2.2396	1.0444	3.9809	0.6545	1.6335	0.2371	1.0565	0.3664	1.5141	1.9781	1.0655	0.9529	0.4524	0.9867
UABI-00155	2116385	123		HFD	Targretin	1	1276, XIII, G2, 28	T1		78d	28d	Tgt	Tumor-	0.8387	3.0728	0.9211	3.9061	2.4092	0.433	1.8885	1.4506	1.5254	0.8001	0.0367	0.9544	0.9872	0.6067	0.3665	1.372	0.4274	0.9128	3.5226	1.4078	2.013	0.6047	1.9814	0.1454	3.4523	0.8205	1.2336	1.1831	1.331	0.4559	1.4085	2.0808	1.4123	1.2784	0.1676	1.0373
UABI-00156	2116386	124		HFD	Targretin	3	1276, XIII, G2, 29	T1		78d	28d	Tgt	Tumor-	0.6367	1.6078	0.7422	1.9486	2.6339	0.59	1.8953	1.4708	1.4488	1.2503	1.5595	1.1301	0.6673	0.829	0.4463	1.263	0.3007	1.0281	2.1938	1.357	0.6465	0.5623	1.7998	1.956	5.5744	0.4462	0.8026	0.863	1.1328	0.3791	1.2106	1.8457	1.2264	0.9161	0.2021	1.2559
UABI-00157	2116387	125		HFD	Targretin	1	1276, XIII, G2, 21	T2		126d	126d	Tgt	Tumor-	1.8007	3.5748	2.9418	3.8845	1.8406	1	2.4	1.5097	1.1676	1.1072	0.0367	1.4723	0.9676	0.9619	0.6749	1.1155	0.1493	0.7813	7.891	1.9418	3.8239	1.2913	1.9906	1.1792	1.2102	1.7734	1.1744	5.8329	1.2632	0.9165	1.3023	2.0411	1.1802	1.741	2.8645	0.5205
UABI-00158	2116388	126		HFD	Targretin	2	1276, XIII, G2, 24	T2		126d	126d	Tgt	Tumor-	1.9701	1.6832	1.6753	1.0095	2.1552	1.7987	3.126	1.731	1.7942	4.2634	7.1053	2.8875	1.4898	2.7449	0.7782	1.4288	0.1493	1.4065	3.3691	1.9029	3.6498	1.6436	3.0455	0.1454	1.0105	1.7861	1.9493	1.1177	1.63	0.9472	1.7065	1.6502	1.2516	2.3275	1.8689	2.3293
UABI-00159	2116389	127		HFD	Targretin	3	1276, XIII, G2, 26	T2		126d	126d	Tgt	Tumor-	0.7453	3.2625	2.4574	3.9598	2.3001	1.2545	2.6507	1.6803	1.5357	1.2114	0.786	1.6287	1.4661	0.9424	0.811	1.1178	0.1493	1.6974	3.8335	1.6787	3.8814	1.2696	1.7426	2.5771	1.1882	2.8136	1.2405	2.379	1.0027	0.9074	1.2634	2.1939	1.1775	1.7613	0.7791	0.0289
UABI-00160	2116390	128		HFD	Targretin	4	1276, XIII, G2, 27	T2		126d	126d	Tgt	Tumor-	1.9362	1.6664	1.5142	0.3575	1.471	1.1476	1.3236	0.4889	0.8265	1.9527	1.9842	1.5376	1.0652	1.0846	0.6626	0.6894	0.1493	0.8779	6.4297	2.7919	1.0852	1.2114	1.356	0.1454	0.4464	1.431	1.5901	0.1905	1.0517	0.6703	0.9009	0.956	0.2931	1.4439	0.5117	0.7948
UABI-00161	2116391	129		HFD	Targretin	1	1276, XIII, G2, 28	T2		126d	126d	Tgt	Tumor-	1.3003	2.8286	2.2569	2.6289	2.5409	1.1525	1.175	1.3843	0.7682	1.2405	1.0774	0.0797	1.2035	0.5251	0.7342	0.4821	0.1493	1.6408	2.5355	1.3835	0.4436	0.9679	1.3369	0.1454	0.0928	1.4307	1.452	0.0772	0.8923	0.776	1.0833	1.0192	1.0581	1.3059	0.6569	0.5192
UABI-00162	2116392	130		HFD	Targretin	3	1276, XIII, G2, 29	T2		126d	126d	Tgt	Tumor-	2.8496	4.6405	2.5217	4.4559	2.3162	1.2049	1.4098	1.1384	1.616	4.1226	4.9989	5.1001	1.702	2.2549	0.8826	0.8241	0.1493	1.0879	6.8656	2.3284	7.9037	1.5539	1.6633	1.9946	0.8067	1.6488	1.8982	3.5234	1.7475	1.0441	0.7949	1.5812	0.5871	1.3223	1.2891	4.2458
[truncated: 529 more columns]
