# Supplementary material for: Pharmacometabolomic Pathway Response of Effective Anticancer Agents on Different Diets in Rats with Induced Mammary Tumors
Source: Metabolites. 2019 Jul 22;9(7):149. doi: 10.3390/metabo9070149 (PMC6680681; doi:10.3390/metabo9070149)
Supplement: Supplementary file 1 [file metabolites-09-00149-s001.zip › Supplemental Table 2_NCI PMx Paper_052819.xlsx]

## Sheet: Sheet 1
														Ctrl_T1: HFD vs CD			Ctrl_T2: HFD vs CD			Tgt_T1: HFD vs CD			Tgt_T2: HFD vs CD			Tmx_T1: HFD vs CD			Tmx_T2: HFD vs CD			CD_T1: Tgt vs Ctrl			CD_T2: Tgt vs Ctrl			HFD_T1: Tgt vs Ctrl			HFD_T2: Tgt vs Ctrl			CD_T1: Tmx vs Ctrl			CD_T2: Tmx vs Ctrl
BIOCHEMICAL	SUPER_PATHWAY	SUB_PATHWAY	COMP_ID	PLATFORM	CHEMICAL_ID	RI	MASS	CAS	PUBCHEM	CHEMSPIDER	KEGG	HMDB_ID	Count	P value	Ratio	FDR	P value	Ratio	FDR	P value	Ratio	FDR	P value	Ratio	FDR	P value	Ratio	FDR	P value	Ratio	FDR	P value	Ratio	FDR	P value	Ratio	FDR	P value	Ratio	FDR	P value	Ratio	FDR	P value	Ratio	FDR	P value	Ratio	FDR
N-acetylalanine	Amino Acid	Alanine and Aspartate Metabolism	1585	LC/MS Polar	1110	1564.8	130.051	97-69-8	88064	79449	C02847	HMDB00766	1	0.0698366	0.817828	0.143482	0.647834	0.856004	0.810512	0.560673	1.10027	0.679769	0.126128	1.26986	0.240003	0.10037	0.871776	0.184731	0.151401	0.867174	0.291394	0.0443611	0.806349	0.152951	0.0513371	0.650616	0.213233	0.630897	1.08483	0.761236	0.764217	0.965176	0.899175	0.0154866	0.798254	0.107729	0.22476	0.761099	0.536186
N-acetylaspartate (NAA)	Amino Acid	Alanine and Aspartate Metabolism	22185	LC/MS Polar	100000787	3143	174.041	997-55-7;997-55-7	65065	58576	C01042	HMDB00812	1	0.157001	0.83867	0.270659	0.274837	0.790145	0.512361	0.0582901	1.26084	0.125134	0.909569	0.998475	0.955818	0.548527	0.954409	0.657529	0.00322972	0.643935	0.015253	0.0298386	0.731959	0.129995	0.774988	1.02139	0.858729	0.386834	1.10041	0.566325	0.215478	1.2907	0.46387	0.174811	0.843037	0.377294	0.00151104	1.76274	0.0500422
aspartate	Amino Acid	Alanine and Aspartate Metabolism	443	LC/MS Polar	234	3500	132.03	56-84-8	5960	5745	C00049	HMDB00191	1	0.261307	0.699567	0.389535	0.106164	1.37163	0.312933	0.0303197	0.705705	0.0757261	0.15792	1.34809	0.282434	0.138217	0.719514	0.235683	0.903916	1.00543	0.942487	0.483802	0.781809	0.683901	0.0117708	0.531429	0.109574	0.118995	0.788668	0.272058	0.00744443	0.522312	0.0605407	0.593354	1.09918	0.75196	0.697087	1.06016	0.86002
alanine	Amino Acid	Alanine and Aspartate Metabolism	1126	LC/MS Pos	811	696	90.055	56-41-7	5950	5735	C00041	HMDB00161	1	0.539747	0.922756	0.653746	0.580696	1.0601	0.765649	0.336834	1.1704	0.463147	0.00030806	1.82254	0.00223243	0.220602	1.16015	0.337214	0.490947	1.10719	0.66214	0.372166	0.879755	0.597592	0.121676	0.557748	0.32842	0.495372	1.11586	0.660172	0.852937	0.958884	0.944081	0.0715335	0.807653	0.243461	0.789411	0.808559	0.896046
asparagine	Amino Acid	Alanine and Aspartate Metabolism	512	LC/MS Polar	917	2951.1	131.046	70-47-3	6267	6031	C00152	HMDB00168	1	0.339795	0.890338	0.475037	0.226016	0.754266	0.460403	0.587378	0.882411	0.701105	0.513723	0.910525	0.650017	0.5041	0.953397	0.621539	0.160402	1.22535	0.304548	0.284392	0.844407	0.50231	0.592571	0.887171	0.74935	0.170168	0.836889	0.338018	0.705632	1.07096	0.869114	0.0891368	0.820879	0.266032	0.201183	0.759882	0.515637
glucuronate	Carbohydrate	Aminosugar Metabolism	15443	LC/MS Polar	100000257	3233.3	193.035	207300-70-7	444791	58552	C00191	HMDB00127	1	0.0614257	0.748493	0.130861	0.682124	1.05236	0.817469	0.150657	0.815576	0.258298	0.27438	1.28117	0.424111	0.610366	1.04086	0.711882	0.311646	0.84739	0.47985	0.145114	1.19204	0.334238	0.361621	1.12116	0.563409	0.170935	1.29887	0.338018	0.252331	1.36494	0.503751	0.873819	1.00731	0.939355	0.113615	1.37981	0.385331
erythronate*	Carbohydrate	Aminosugar Metabolism	42420	LC/MS Polar	100001320	2186	135.03	88759-55-1	2781043	2061231		HMDB00613	1	0.617824	1.07754	0.715522	0.00934723	1.66651	0.06619	0.724821	0.959906	0.815068	0.00702444	1.50929	0.0276031	0.0239878	1.33122	0.0581907	0.00344	1.53804	0.0161107	0.542545	1.0872	0.720828	0.203861	0.82894	0.432246	0.775289	0.968518	0.849568	0.0821046	0.750737	0.252243	0.0645882	0.845373	0.236495	0.163674	0.817055	0.472557
N-acetylneuraminate	Carbohydrate	Aminosugar Metabolism	32377	LC/MS Polar	1162	3072.6	308.099	131-48-6	439197	10292217	C00270	HMDB00230	1	0.155541	0.543799	0.270186	0.0538886	1.75597	0.195737	0.959798	0.951436	0.970174	0.0598111	1.85735	0.135598	0.0532929	0.651333	0.113678	0.146159	0.753943	0.285212	0.100084	0.481811	0.254513	0.0461144	0.647058	0.20552	0.553037	0.842982	0.700941	0.205734	0.684416	0.451782	0.487419	0.861603	0.662209	0.174545	1.25596	0.477034
ascorbate (Vitamin C)	Cofactors and Vitamins	Ascorbate and Aldarate Metabolism	1640	GC/MS	233	1850.1	332.1	134-03-2		10189562	C00072	HMDB00044	1	0.0218331	5.10445	0.059564	0.419748	1.20668	0.638698	0.000730036	10.2373	0.00343038	0.907847	1.39384	0.955809	0.114613	5.72522	0.20412	0.335028	1.73657	0.499432	0.39752	0.489927	0.612071	0.9991	0.96582	0.999123	0.916005	0.982583	0.933	0.734889	1.11562	0.885066	0.0342268	0.17323	0.164938	0.00770458	0.242507	0.133363
threonate	Cofactors and Vitamins	Ascorbate and Aldarate Metabolism	27738	LC/MS Polar	100001022	2384	135.03	70753-61-6	151152	133224	C01620	HMDB00943	1	0.0071764	1.88919	0.0255262	0.0343372	1.33222	0.149154	3.42e-07	3.18801	7.37931e-06	0.0328184	1.30492	0.0872032	0.00165018	1.93417	0.00723245	0.103733	1.33719	0.219675	0.138787	0.682056	0.32098	0.535931	1.05268	0.709542	0.259285	1.15097	0.436649	0.837842	1.0311	0.940537	0.141124	0.683058	0.331462	9.7e-05	0.521258	0.0163095
gulonic acid*	Cofactors and Vitamins	Ascorbate and Aldarate Metabolism	46957	LC/MS Polar	100001586	2750	195.051	20246-53-1	9794176	7969943			1	0.182466	0.662215	0.304977	0.0528755	2.20427	0.195737	0.0859358	1.52772	0.170353	0.199429	1.66511	0.336198	0.0132501	1.65952	0.0369815	0.968874	0.947479	0.97933	0.185205	0.669912	0.384078	0.625004	1.08983	0.769655	0.0843935	1.54548	0.215498	0.57222	0.823262	0.783262	0.0647295	0.565249	0.236495	0.291362	0.71678	0.589325
arabonate	Cofactors and Vitamins	Ascorbate and Aldarate Metabolism	37516	GC/MS	100001937	1736	292.1	7643-75-7	122045	108861	C00878	HMDB00539	1	0.0326262	1.30379	0.081493	0.00283627	2.0334	0.0325881	0.0437087	1.44561	0.0996772	0.000292821	2.21471	0.00217859	0.0897965	1.34012	0.170189	0.00365524	1.5335	0.0167634	0.193482	1.13685	0.392553	0.428602	1.07132	0.630319	0.210455	1.26051	0.387856	0.494978	1.16685	0.716551	0.523927	1.11564	0.690744	0.388285	1.1202	0.665676
oxalate (ethanedioate)	Cofactors and Vitamins	Ascorbate and Aldarate Metabolism	20694	LC/MS Neg	100000841	603	88.988	144-62-7	971	946	C00209	HMDB02329	1	0.00283619	1.6738	0.0123561	0.244763	1.15904	0.474249	2.03e-05	1.59425	0.000189805	0.137785	1.14003	0.254582	0.0341944	1.34522	0.0795978	0.00828852	1.35813	0.0317883	0.389424	1.08739	0.607492	0.217452	1.17609	0.447409	0.592003	1.03571	0.723852	0.0497923	1.1568	0.19464	0.94258	0.993899	0.965885	0.0350087	0.723469	0.240041
tartronate (hydroxymalonate)	Xenobiotics	Bacterial/Fungal	20693	LC/MS Neg	100000840	610	118.999	80-69-3	45	44	C02287	HMDB35227	1	0.298103	0.790759	0.425936	0.891755	0.88546	0.941948	8.71e-07	0.27564	1.43715e-05	0.991828	1.0276	0.992941	0.950302	0.966779	0.967548	0.0493234	1.46782	0.127741	0.0057156	1.63627	0.0606069	0.885801	0.84534	0.938192	0.105671	0.570366	0.254838	0.768284	0.981045	0.900129	0.35394	1.28558	0.568542	0.232769	1.22735	0.543773
4-hydroxybenzoate	Xenobiotics	Benzoate Metabolism	21133	LC/MS Neg	100000862	820	137.024	99-96-7	135	132	C00156	HMDB00500	1	9.81e-07	0.00392111	2.00514e-05	0.02432	0.290076	0.120984	7.58e-09	0.00267622	4.25238e-07	0.888434	0.866865	0.944278	0.658888	1.83917	0.751293	0.50526	1.25646	0.672881	0.0181279	0.576224	0.0952138	0.00196004	0.16408	0.0502482	0.187498	0.393283	0.357419	0.596391	0.490337	0.798557	4.98e-07	0.00290343	0.000139191	0.00792155	0.237017	0.133363
4-vinylphenol sulfate	Xenobiotics	Benzoate Metabolism	36098	LC/MS Neg	100001755	3320	199.007	2628-17-3	6426766	4932200	C05627	HMDB04072	1	9.23e-09	0.00499457	5.76362e-07	0.000291991	0.00728479	0.00933428	5.76e-12	0.00486533	1.08086e-09	9.35e-11	0.00409164	1.37268e-08	3.61e-12	0.00536494	5.06302e-10	1.28e-09	0.00550786	2.39787e-07	0.0190005	0.620807	0.0978759	0.40056	0.975405	0.604054	0.19016	0.604743	0.361239	0.342028	0.547855	0.583771	0.00579335	0.562995	0.0735592	0.904997	0.667857	0.954145
4-hydroxyhippurate	Xenobiotics	Benzoate Metabolism	35527	LC/MS Neg	100001423	1475	194.046	2482-25-9	151012	133104		HMDB13678	1	0.00714562	0.435166	0.0255262	0.370423	0.732274	0.597559	0.158885	0.62986	0.268477	0.134558	0.62568	0.251115	0.226296	0.814133	0.34314	0.97225	1.02706	0.980977	0.106998	1.66839	0.263741	0.0420022	1.89976	0.199069	0.0279477	2.41483	0.114502	0.365808	1.62322	0.607484	0.226415	0.685864	0.436162	0.511907	1.11853	0.75249
hippurate	Xenobiotics	Benzoate Metabolism	15753	LC/MS Pos	100000014	2800	180.066	495-69-2	464	451	C01586	HMDB00714	1	5.28e-06	0.230126	7.60862e-05	0.322482	0.379179	0.558638	1.4e-05	0.288175	0.000137789	5.54e-06	0.40056	0.000104718	7.34e-06	0.218143	8.76115e-05	6.28e-05	0.406163	0.000665917	0.0144418	1.46116	0.0853607	0.060939	1.64638	0.229131	0.00861859	1.82973	0.056458	0.00551022	1.73922	0.0544134	0.555447	0.903563	0.720406	0.244912	1.14703	0.552533
4-methylcatechol sulfate	Xenobiotics	Benzoate Metabolism	46146	LC/MS Neg	100004111	2665	203.002						1	0.17018	2.72147	0.288076	0.494073	1.28264	0.68951	0.179281	0.675879	0.293226	0.0143832	1.84269	0.0472106	0.635928	0.743126	0.734065	0.00190477	7.58805	0.00991185	0.0253816	1.96483	0.117888	0.589641	1.13339	0.747321	0.359044	0.487965	0.537463	0.0465407	1.62827	0.188376	0.159465	1.96666	0.359439	0.698216	0.709875	0.86002
3-hydroxyhippurate	Xenobiotics	Benzoate Metabolism	39600	LC/MS Neg	100002122	1687	194.046	1637-75-8	450268	396603		HMDB06116	1	0.00324735	0.0557753	0.0137219	0.0119781	0.071894	0.0784148	0.00102986	0.274762	0.00441032	5.42e-05	0.132658	0.000521441	8.82e-07	0.090421	1.54626e-05	1.52e-06	0.143787	4.12133e-05	0.79012	0.563335	0.91308	0.154377	1.73097	0.376921	0.00465643	2.77512	0.0412319	0.000913412	3.19396	0.0210465	0.870417	0.69514	0.938507	0.323399	1.03976	0.608941
2-hydroxyhippurate (salicylurate)	Xenobiotics	Benzoate Metabolism	18281	LC/MS Neg	1869	2184	194.046	487-54-7	10253	9835	C07588	HMDB00840	1	1.49e-06	0.0189696	2.61681e-05	5.54e-05	0.011734	0.00259918	2.01e-07	0.0476936	4.69837e-06	1.12e-10	0.00986769	1.37268e-08	6.74e-10	0.0293367	6.3019e-08	5.79e-07	0.0140776	2.47681e-05	0.118583	0.397738	0.284801	0.143933	1.47484	0.367323		1		0.446813	1.24027	0.670826	0.665376	0.646615	0.810338	0.097969	1.89925	0.362872
4-ethylphenylsulfate	Xenobiotics	Benzoate Metabolism	36099	LC/MS Neg	100001756	3580	201.023	123-07-9			C13637		1	4.41e-06	0.00106165	6.69843e-05	0.000333379	0.00055921	0.00933428	5.52e-06	0.0015739	6.19344e-05	5.7e-07	0.000817371	2.1204e-05	2.53e-07	0.00233515	5.06904e-06	6.17e-07	0.00121348	2.47681e-05	0.396679	0.511244	0.612071	0.910031	0.480036	0.948719	0.673264	0.757919	0.781164	0.755106	0.701646	0.892251	0.31713	0.475213	0.529181	0.570491	0.199125	0.798971
catechol sulfate	Xenobiotics	Benzoate Metabolism	35320	LC/MS Neg	100001605	1906	188.986	4918-96-1	3083879	2341024	C00090	HMDB59724	1	2.89e-07	0.0184104	7.53591e-06	0.00400874	0.0401356	0.041673	2.9e-08	0.0175871	1.25023e-06	4.99e-06	0.0666654	0.000103127	4.62e-07	0.0334567	8.93731e-06	0.000428901	0.117755	0.0032139	0.645165	1.09009	0.804297	0.120405	1.58291	0.32842	0.898017	1.04134	0.921516	0.0727192	2.62922	0.232449	0.206776	0.650325	0.416104	0.755436	0.809103	0.884869
O-methylcatechol sulfate	Xenobiotics	Benzoate Metabolism	46111	LC/MS Neg	100004208	2344	203.002		22473	21078			1	1.07e-06	0.017457	2.07359e-05	0.00572138	0.0597626	0.0488051	9.75e-08	0.0246657	2.8611e-06	6.44e-06	0.11159	0.000110755	2.25e-06	0.0360856	3.23654e-05	0.00112319	0.128766	0.0062498	0.876346	0.896053	0.941695	0.160931	1.34441	0.381506	0.430107	1.26607	0.605459	0.0641131	2.5103	0.222292	0.238009	0.667294	0.447969	0.616658	0.987473	0.820753
benzoate	Xenobiotics	Benzoate Metabolism	15778	LC/MS Neg	100000008	1750	121.029	65-85-0	243	238	C00180	HMDB01870	1	0.0151696	0.834663	0.0448701	0.3576	1.18065	0.58806	0.982654	0.992214	0.98617	0.841621	0.985089	0.899664	0.939597	1.00462	0.963851	0.51455	0.951107	0.677563	0.225496	0.887269	0.428138	0.55543	1.05756	0.720144	0.227717	1.05475	0.404585	0.06559	0.882387	0.222292	0.0912125	0.827686	0.266032	0.46102	1.08385	0.715011
biotin	Cofactors and Vitamins	Biotin Metabolism	568	LC/MS Pos	251	3028.2	245.095	58-85-5	171548	149962	C00120	HMDB00030	1	0.0434548	0.463053	0.100916	0.124748	0.656616	0.339292	0.0700349	0.583786	0.147131	6.62e-05	0.257877	0.0005958	4.55e-06	0.275109	5.93616e-05	0.0156345	0.54954	0.0507896	0.00154159	0.232644	0.0216594	0.0322664	0.602277	0.173157	0.00115899	0.293302	0.0181797	0.000467036	0.236536	0.0151924	0.573215	0.743955	0.736614	0.501723	1.17178	0.743342
deoxycarnitine	Lipid	Carnitine Metabolism	36747	LC/MS Pos	100001662	742.4	146.118	6249-56-5	134	705	C01181	HMDB01161	1	9.05e-05	1.53091	0.000747956	0.789461	1.02308	0.873215	0.214358	1.15069	0.332196	0.151741	1.14416	0.272256	0.516838	1.04538	0.631305	0.781022	1.0049	0.874371	0.000240555	0.549384	0.00500711	0.0272328	0.590757	0.165163	7.35e-07	0.412937	6.72525e-05	0.0287482	0.66067	0.13705	0.144097	0.917697	0.337031	0.012287	0.517179	0.17294
carnitine	Lipid	Carnitine Metabolism	15500	LC/MS Pos	100000007	688.9	162.112	461-05-2	10917	10455	C00318	HMDB00062	1	1.75e-05	1.79989	0.000200714	0.0629686	1.3421	0.222964	0.893963	0.983714	0.930451	0.00702088	1.39278	0.0276031	0.000100087	1.71395	0.000779845	0.000520943	1.48017	0.0035364	0.2885	0.864005	0.503532	0.0253293	1.30216	0.165163	3.54e-06	0.472213	0.000277637	0.047681	1.35133	0.188376	0.488605	1.0868	0.662209	0.674719	0.931203	0.855124
1,2-propanediol	Xenobiotics	Chemical	38002	GC/MS	100001176	1041	117	57-55-6	1030	13835224	C00583	HMDB01881	1	0.870687	3.03375	0.911221	0.482168	1.1819	0.685707	3.99e-05	10.5993	0.000334088	0.390379	0.90973	0.540525	0.649293	1.04464	0.745671	0.0214341	0.625951	0.0658249	0.0465186	0.533528	0.157404	0.228393	1.27075	0.458411	0.0596029	1.86404	0.174053	0.990783	0.978118	0.998002	7.37e-08	0.15744	4.11983e-05	0.0696928	1.81699	0.324273
2-hydroxyisobutyrate	Xenobiotics	Chemical	22030	GC/MS	100000748	1107.5	130.9	594-61-6	11671	11181		HMDB00729	1	0.00126568	2.00058	0.00623957	0.0827284	1.40501	0.26155	0.0182845	1.47621	0.0518091	0.640894	1.18342	0.75447	0.677951	0.95853	0.768344	0.581461	1.04794	0.73457	0.530578	1.11789	0.720203	0.626595	0.912375	0.769933	0.200307	0.824881	0.375556	0.26155	0.768484	0.508019	0.0180621	1.41565	0.117403	0.0272355	1.3669	0.215622
3-hydroxypyridine sulfate	Xenobiotics	Chemical	48448	LC/MS Neg	100006098	1595.5	173.987	1955-23-3		16232314			1	1.6e-08	0.0283607	8.992e-07	0.00516027	0.0725331	0.0476267	2.29e-07	0.0265638	5.13876e-06	5.63e-06	0.0625952	0.000104718	1.98e-07	0.0744963	4.44312e-06	4.04e-06	0.105795	8.10886e-05	0.114289	1.65982	0.275667	0.128751	1.51963	0.342526	0.224793	1.55466	0.403305	0.627638	1.31142	0.818595	0.0188287	0.526071	0.12098	0.589333	0.813264	0.807343
ethyl glucuronide	Xenobiotics	Chemical	39603	LC/MS Neg	100002849	793	221.067	17685-04-0	152226	134174			1	0.00461838	0.00624576	0.0179002	0.386377	1.43495	0.614492	0.00949188	0.21	0.0289399	0.000877488	11.9767	0.00526493	0.000903344	0.0867935	0.00436876	0.54413	0.677853	0.699455	0.0252758	0.0188024	0.117888	0.747686	0.549681	0.84206	0.428967	0.632191	0.605406	0.0433243	4.58785	0.180138	0.271716	0.93849	0.48726	0.0944088	2.61828	0.362872
glycolate (hydroxyacetate)	Xenobiotics	Chemical	15737	GC/MS	203	1119	177	79-14-1	757	737	C00160	HMDB00115	1	0.000424255	0.801587	0.0025365	0.358268	0.823166	0.58806	0.290296	0.897483	0.410217	0.355518	0.914954	0.504782	0.00360823	1.49906	0.0135853	0.64958	1.02818	0.783718	0.794477	0.988458	0.91308	0.441089	1.09475	0.637883	0.250851	1.10671	0.428778	0.00685601	1.21682	0.0598592	0.0518456	0.895135	0.208501	0.755719	0.929247	0.884869
phenylcarnitine*	Xenobiotics	Chemical	43265	LC/MS Pos	100004555	2629.9	266.139	105450-08-6					1	0.108707	1.54911	0.205011	0.118834	1.88556	0.333773	0.0289026	0.401603	0.0743777	0.938275	0.905894	0.96462	0.769986	0.88649	0.842032	0.118097	1.39625	0.242229	0.699062	1.02225	0.848538	0.113978	1.69133	0.323033	0.000608748	0.265016	0.0123779	0.41618	0.812579	0.651704	0.271959	0.537065	0.48726	0.135188	1.28942	0.425199
4-methylbenzenesulfonate	Xenobiotics	Chemical	43592	LC/MS Neg	100002390	2350	171.012	104-15-4	6101	5876	C06677		1	0.930913	0.959557	0.947778	0.707851	0.169361	0.830251	0.295673	1.25376	0.414681	0.00363357	1.48294	0.0166191	0.00135254	4.85992	0.00616889	0.373283	1.26044	0.544897	0.561502	0.867952	0.73387	0.23259	0.057489	0.463592	0.548606	1.13407	0.697187	0.736222	0.503378	0.885066	0.115229	0.714299	0.289505	0.220508	0.0567241	0.534447
S-(3-hydroxypropyl)mercapturic acid (HPMA)	Xenobiotics	Chemical	44552	LC/MS Pos	100004568	2090	222.079	23127-40-4	3371179	2616726			1	0.520104	0.810278	0.638206	0.241466	1.51061	0.472904	0.875787	1.33162	0.918348	0.314784	0.646153	0.457421	0.0436449	0.351743	0.0975491	0.250765	0.604927	0.411798	0.512493	0.831027	0.702837	0.604704	1.22946	0.759584	0.984018	1.36572	0.989425	0.100606	0.525894	0.283852	0.20768	0.624633	0.416104	0.573526	1.1948	0.801229
O-sulfo-L-tyrosine	Xenobiotics	Chemical	45413	LC/MS Neg	100005384	990	260.023		514186	448617			1	4.01e-05	0.607697	0.000369446	0.414671	0.881711	0.634401	0.0337287	0.814902	0.0819125	0.554497	0.910786	0.689107	4.64e-05	0.647652	0.000426728	0.109747	0.560835	0.229285	0.0508873	0.861839	0.164986	0.303327	0.861337	0.516846	0.130275	1.1557	0.283813	0.121356	0.889741	0.327495	0.0254368	0.837757	0.145601	0.869319	1.20595	0.933157
dimethyl sulfone	Xenobiotics	Chemical	43424	LC/MS Pos	100004284	1035	95.0161	67-71-0	6213	5978	C11142	HMDB04983	1	2.48e-05	0.0796601	0.000253411	0.000344427	0.113901	0.00933428	1.64e-05	0.074018	0.000158628	2.03e-05	0.269115	0.0002542	0.000257166	0.0762708	0.00162101	0.00907117	0.219957	0.0333202	0.0109182	1.46028	0.0767004	0.030778	1.67882	0.171869	0.645499	1.35686	0.774799	0.00217317	3.96655	0.0333824	0.89531	1.04709	0.946083	0.242106	1.32202	0.551845
N-methylpipecolate	Xenobiotics	Chemical	47101	LC/MS Pos	100005383	1129	144.102	41447-17-0	11862129;11286529	9461516			1	3.82e-05	0.022704	0.000363871	5.37e-05	0.0372046	0.00259918	1.2e-05	0.0327175	0.0001224	4.57e-05	0.0305871	0.000463647	6.94e-06	0.0215738	8.7142e-05	4.94e-06	0.0251109	9.25427e-05	0.223392	1.3497	0.42558	0.00260329	2.48772	0.0530864	0.239767	1.94497	0.41788	0.509471	2.04523	0.733692	0.686049	0.881896	0.824734	0.0259598	1.71756	0.211817
2-aminophenol sulfate	Xenobiotics	Chemical	43266	LC/MS Neg	100004322	1677	188.002		181670	158022		HMDB61116	1	1.36e-07	0.0155242	4.02274e-06	0.000361372	0.024019	0.00933428	1.79e-06	0.0257522	2.57485e-05	1.08e-07	0.0242711	6.0264e-06	7.23e-07	0.0266732	1.3084e-05	1.32e-06	0.0383432	4.12133e-05	0.891186	1.00563	0.951392	0.083813	1.71012	0.278014	0.346203	1.66817	0.525043	0.225613	1.72807	0.472591	0.422431	0.805628	0.61891	0.514566	0.979649	0.754429
1,2,3-benzenetriol sulfate (2)	Xenobiotics	Chemical	48762	LC/MS Neg	100006374	1709	204.981						1	0.0978728	0.336884	0.187729	0.643062	0.826923	0.806518	0.00110216	0.22975	0.00461428	0.120405	0.611303	0.233457	0.150269	0.680815	0.251645	0.955845	1.37784	0.975418	0.125334	1.74174	0.295957	0.0663691	2.08002	0.242677	0.821678	1.18784	0.878865	0.18933	1.53765	0.432642	0.0882073	0.334707	0.265096	0.756302	0.482754	0.884869
2-oxo-1-pyrrolidinepropionate	Xenobiotics	Chemical	40452	LC/MS Pos	100003265	2084	158.081	77191-38-9	3146688	2398914			1	0.270526	0.379912	0.397999	0.932301	1.4482	0.959571	0.0296443	0.46935	0.075593	0.100274	0.198163	0.201268	0.712112	1.22877	0.797406	0.277706	0.586253	0.440446	0.774669	0.813898	0.901375	0.841522	1.35365	0.914486	0.421752	1.00551	0.5983	0.256418	0.185225	0.507384	0.111588	0.362893	0.289505	0.54963	0.73633	0.782017
2-ethylhexanoate	Xenobiotics	Chemical	1554	LC/MS Neg	1121	3895.4	143.108	123-66-0;149-57-5	8697	8373		HMDB31230	1	0.807499	1.01443	0.859497	0.954179	0.950269	0.973194	0.615728	1.02355	0.727207	0.478989	0.95751	0.62	0.0133579	1.24939	0.0370979	0.918174	0.992901	0.952055	0.528169	1.04713	0.720203	0.371829	1.10304	0.572327	0.222482	1.05655	0.401786	0.266597	1.11145	0.508373	0.0420319	0.886772	0.183561	0.800215	1.03301	0.902756
sulfate*	Xenobiotics	Chemical	46960	LC/MS Neg	100002528	616	96.9601	14808-79-8	1118	1086	C00059	HMDB01448	1	0.112162	0.938312	0.21082	0.7918	0.96282	0.874085	0.33475	1.05643	0.461412	0.0605153	1.15172	0.135598	0.208655	0.919706	0.323358	0.667026	0.977365	0.792534	0.832619	1.01636	0.927799	0.331178	0.905703	0.545203	0.00246193	1.1443	0.0299674	0.36106	1.0834	0.606888	0.787984	0.98569	0.891666	0.709291	0.956851	0.86002
guanidinoacetate	Amino Acid	Creatine Metabolism	43802	LC/MS Pos	344	711.2	118.061	352-97-6	763	743	C00581	HMDB00128	1	0.224307	1.25936	0.350399	0.856742	0.593178	0.922267	0.0435167	1.49383	0.0996444	0.00786195	0.339913	0.0302479	0.029571	0.77728	0.0699972	0.0851492	0.527739	0.189896	0.128143	0.737776	0.30055	0.216619	1.32574	0.447409	0.455463	0.87514	0.629848	0.409756	0.7597	0.647415	0.128921	0.824958	0.311978	0.270489	1.39132	0.576839
creatine	Amino Acid	Creatine Metabolism	27718	LC/MS Pos	1221	771	132.077	57-00-1	586	566	C00300	HMDB00064	1	0.0128826	0.716714	0.0404471	0.132027	0.827208	0.345819	0.000957189	0.490345	0.00418551	0.131691	0.839639	0.24659	0.0697558	0.859418	0.139761	0.000444367	0.74057	0.0032433	0.0632595	0.833435	0.187115	0.0387613	0.80397	0.19075	0.00687103	0.570201	0.0496341	0.173409	0.816053	0.413513	0.393553	0.94257	0.602729	0.230831	1.10075	0.543367
creatinine	Amino Acid	Creatine Metabolism	513	LC/MS Pos	275	730.8	114.066	60-27-5	588	568	C00791	HMDB00562	1	0.144146	1.13594	0.253156	0.496193	1.07026	0.68951	0.00063943	1.32181	0.00311931	4.2e-05	1.39775	0.000434	0.0223631	1.18821	0.0545466	0.0306606	1.15107	0.08748	0.609526	0.961518	0.776765	0.918289	1.00382	0.95205	0.102533	1.11885	0.252423	0.00288099	1.31098	0.0398297	0.386675	0.930019	0.600935	0.86051	1.00606	0.933157
1,3-dipalmitoylglycerol	Lipid	Diacylglycerol	35728	GC/MS	1730	2637	371.3	26657-95-4	68149	61457		HMDB31011	1	0.502106	1.09331	0.621549	0.673728	1.38213	0.817469	0.628301	1.60344	0.737399	0.0509708	3.41058	0.123284	0.442822	1.45061	0.567176	0.665557	1.92654	0.792464	0.00670019	2.24455	0.0607339	0.72263	1.08702	0.826693	0.0420147	3.29184	0.139794	0.162537	2.68235	0.397942	0.749097	1.13084	0.865176	0.640602	0.810197	0.834029
1,2-dipalmitoylglycerol	Lipid	Diacylglycerol	35727	GC/MS	850	2600	313.3	40290-32-2	99931	90288		HMDB07098	1	0.349903	1.88289	0.484349	0.533065	1.46362	0.723171	0.190171	1.62815	0.303949	0.00164105	2.97364	0.00855797	0.200773	2.22855	0.316299	0.15405	2.47841	0.295482	0.0532833	2.62515	0.167318	0.44878	1.12414	0.645694	0.0334033	2.27	0.127543	0.0521164	2.28393	0.200141	0.800495	0.917738	0.894953	0.359817	0.596634	0.639869
prolylglycine	Peptide	Dipeptide	40703	LC/MS Pos	100003674	875	173.092	2578-57-6	7408076;6426709	4932143			1	0.000598238	0.397308	0.00350218	0.110115	0.766686	0.317922	0.000230789	0.344838	0.00136287	0.00563982	0.591652	0.0232756	1.36e-07	0.515353	3.31722e-06	0.000457416	0.596626	0.00329574	0.638588	0.927279	0.799301	0.817395	0.966311	0.893432	0.249076	0.804819	0.428661	0.0403183	0.745703	0.172837	0.00592158	0.634104	0.0735592	0.585811	1.05933	0.807343
leucylglycine	Peptide	Dipeptide	40045	LC/MS Pos	100003185	1805	189.123	686-50-0	79070	71402			1	0.000406625	0.234277	0.00248395	0.992667	0.957186	0.994434	0.000225778	0.197028	0.00136195	0.0645734	0.439774	0.142419	0.049307	0.355233	0.107901	0.328574	0.63282	0.493179	0.271129	0.736432	0.483729	0.944524	0.787767	0.968187	0.131698	0.619341	0.283924	0.200014	0.361936	0.444765	0.0190493	0.390728	0.121007	0.806751	0.909008	0.902756
glycylleucine	Peptide	Dipeptide	34398	LC/MS Pos	100001258	2190.9	189.123	869-19-2	92843	83812	C02155	HMDB00759	1	0.09197	0.725054	0.179469	0.0917137	0.80479	0.282392	0.000814204	0.432793	0.003744	0.120494	0.683533	0.233457	0.000667136	0.430883	0.00343361	0.0841329	0.778576	0.188377	0.62694	1.04122	0.79	0.198889	1.29984	0.431287	0.0592596	0.621515	0.173976	0.802288	1.10399	0.923956	0.0248134	1.47775	0.14484	0.151007	0.834968	0.447456
glycylvaline	Peptide	Dipeptide	18357	LC/MS Pos	100000487	1561.6	175.108	1963-21-9	97417	2006926		HMDB28854	1	0.0156258	0.413193	0.0458479	0.614939	0.935571	0.792175	0.00254538	0.191625	0.00933305	0.173475	0.786268	0.302498	0.00117592	0.380797	0.005452	0.00253375	0.471075	0.0126015	0.686764	0.964083	0.837227	0.598149	1.19871	0.754711	0.0911594	0.447109	0.227484	0.225564	1.00742	0.472591	0.764518	1.02565	0.873959	0.705696	0.82922	0.86002
valylglycine	Peptide	Dipeptide	40475	LC/MS Neg	100003641	1506	173.093	686-43-1	136487	120256			1	0.334265	0.829452	0.468471	0.977816	1.31347	0.984813	0.0711924	0.357828	0.148472	0.765471	0.778159	0.845807	0.0103265	0.297804	0.0303306	0.614156	0.981672	0.757694	0.32743	0.764929	0.549301	0.129934	0.76134	0.343199	0.00817907	0.329992	0.0561289	0.209644	0.451051	0.456429	0.0945033	1.54544	0.268664	0.921121	1.03871	0.957601
isoleucylglycine	Peptide	Dipeptide	40008	LC/MS Pos	100003169	1740	189.123	868-28-0	342532	303621			1	0.684492	0.950189	0.763263	0.140753	0.654727	0.359687	0.0181226	0.641253	0.0518091	0.0644484	0.58901	0.142419	0.00315859	0.498806	0.0122205	0.315547	0.863713	0.483209	0.857559	0.953192	0.930639	0.498289	0.84797	0.678793	0.1749	0.64328	0.341708	0.294998	0.762856	0.540178	0.0866764	1.34135	0.264766	0.0951265	0.685573	0.362872
N-acetylcarnosine	Peptide	Dipeptide Derivative	43488	LC/MS Pos	100004046	1166	269.124	56353-15-2	9903482	8079136		HMDB12881	1	0.00136805	1.54187	0.00658269	0.248037	1.2224	0.475371	8.95e-05	2.13408	0.0006528	5.55e-06	1.96548	0.000104718	3.44e-05	1.69411	0.00035088	0.00161945	1.3608	0.00866793	0.0816193	0.789502	0.22267	0.700642	1.01994	0.808941	0.350738	1.09274	0.527862	0.00194275	1.63995	0.0333824	0.0090679	0.796493	0.0875726	0.390183	1.10043	0.665676
carnosine	Peptide	Dipeptide Derivative	1768	LC/MS Neg	249	804	225.099	305-84-0	439224	388363	C00386	HMDB00033	1	0.276593	1.39884	0.403755	0.66883	1.9538	0.817469	0.100939	1.3133	0.193035	0.0889787	0.648925	0.181298	0.235765	1.37559	0.355548	0.0134453	0.669337	0.0463573	0.179614	0.797675	0.378299	0.19049	1.44729	0.421318	0.326936	0.748897	0.507028	0.749208	0.480695	0.889082	0.821287	0.980243	0.903739	0.166004	1.41636	0.473005
anserine	Peptide	Dipeptide Derivative	15747	LC/MS Neg	100000044	1124.8	239.115	10030-52-1	112072	100482	C01262	HMDB00194	1	0.541245	1.14397	0.65415	0.216845	2.44186	0.458753	0.279654	1.15912	0.39718	0.700985	0.894517	0.801536	0.534219	1.08743	0.647293	0.0539771	0.777961	0.137263	0.442678	0.905528	0.646195	0.523715	1.04167	0.699012	0.701879	0.917522	0.79614	0.192501	0.381591	0.438077	0.467254	1.12278	0.652338	0.352392	1.09669	0.635887
sucrose	Carbohydrate	Disaccharides and Oligosaccharides	1519	LC/MS Polar	935	3092	387.114	57-50-1	5988	5768	C00089	HMDB00258	1	0.0238505	7.31358	0.0638284	0.0110239	3.45301	0.0738863	0.151624	3.87345	0.258544	0.000789256	15.1006	0.00483961	0.000209188	14.7325	0.00141391	0.000727141	26.2083	0.00454059	0.122337	3.73724	0.291328	0.656366	0.299313	0.782644	0.62162	1.97933	0.755021	0.862135	1.30894	0.944081	0.425576	0.82047	0.61891	0.768833	0.163529	0.884869
6-oxopiperidine-2-carboxylic acid	Xenobiotics	Drug	43231	LC/MS Pos	100004499	1826.6	144.066	34622-39-4	3014237	2282737			1	5.77e-05	0.189237	0.000506678	0.0374755	0.374348	0.156038	4.22e-05	0.134801	0.000343104	0.0129074	0.320928	0.0439166	4.74e-05	0.157974	0.000428894	0.000261638	0.263519	0.00226216	0.704328	0.955563	0.850747	0.859531	0.934149	0.925144	0.105834	0.680683	0.254838	0.326966	0.800843	0.56681	0.0463608	0.620158	0.196331	0.62187	1.08935	0.823588
4-acetylphenol sulfate	Xenobiotics	Drug	44620	LC/MS Neg	100000711	2375	215.002		4684006	3872009			1	2.98e-12	0.0138081	1.67476e-09	0.00121623	0.0126099	0.019564	5.78e-12	0.0172474	1.08086e-09	1.13e-05	0.0451991	0.000161677	4.15e-10	0.0256007	4.6563e-08	1.53e-06	0.0388766	4.12133e-05	0.150208	0.800589	0.341769	0.201002	1.39087	0.431287		1		0.0183508	4.98544	0.102759	0.00710343	0.539364	0.0778592	0.972497	0.55398	0.979456
hydroquinone sulfate	Xenobiotics	Drug	35322	LC/MS Neg	100001604	1395	188.986	123-31-9	161220	141624	C00530	HMDB02434	1	0.000164333	0.226785	0.0012152	0.0427683	0.193643	0.168382	4.39e-07	0.0555499	8.79568e-06	9.02e-05	0.160821	0.0007626	0.000178097	0.343255	0.00126471	0.0272107	0.398892	0.079306	0.000236849	2.66996	0.00500711	0.00441794	3.66955	0.0765437	0.152366	0.653995	0.312124	0.0616572	3.04758	0.218567	0.472915	1.18659	0.655979	0.301785	1.23651	0.595057
targretin	Xenobiotics	Drug	40337	GC/MS	100003603	2176.8	405.2	153559-49-0	82146	74139	D03106	HMDB14452	1		1			1		0.624282	1.10463	0.734218	0.075952	1.50404	0.160535		1			1		0.0127	2.56364	0.0801958	0.149879	1.35632	0.372387	0.000338688	2.83187	0.00808434	0.00713581	2.03995	0.0605407		1			1
salicylate	Xenobiotics	Drug	1515	LC/MS Neg	501	2195	137.024	69-72-7	338	331	C00805	HMDB01895	1	8.78e-12	0.013667	2.46718e-09	0.00314807	0.0238269	0.0347522	8.51e-10	0.0232095	7.50338e-08	4.95e-11	0.0276312	1.37268e-08	1.27e-09	0.0221826	7.91633e-08	7.2e-08	0.0369122	4.0464e-06	0.0407014	0.658069	0.150448	0.476577	0.879767	0.661541	0.210333	1.11754	0.387856	0.836746	1.02023	0.940537	0.0877571	0.756052	0.265096	0.474422	0.894311	0.724815
isosorbide	Xenobiotics	Drug	20876	GC/MS	100000875	1522	100.9	652-67-5	12597	12077	D00347		1	0.143711	1.1123	0.253156		1		0.00274946	1.39263	0.0100159		1			1			1			1			1		0.0498817	1.25203	0.159909		1			1			1
12-HETE	Lipid	Eicosanoid	37536	LC/MS Neg	100002167	5326	319.228	71030-37-0;73837-14-6	5312983	21509475		HMDB06111	1	0.609229	0.881215	0.70741	0.0375153	5.28471	0.156038	0.719629	1.21066	0.815068	0.91587	1.0436	0.959961	0.171333	0.622718	0.280226	0.604314	0.887066	0.754546	0.0105612	0.20916	0.0751318	0.116396	0.505934	0.324988	0.113185	0.287356	0.262916	0.00741411	0.0999095	0.0605407	0.00661324	4.26322	0.0763866	0.079662	0.471408	0.344908
N-stearoyltaurine	Lipid	Endocannabinoid	39730	LC/MS Neg	100003240	5782	390.268	63155-80-6	168274	147194			1	0.457063	1.90454	0.585124	0.697875	0.98042	0.825427	0.0536876	1.95646	0.116739	0.0232885	2.52289	0.0669843	0.133646	0.55746	0.230694	0.0800805	1.69091	0.182783	0.344135	0.597788	0.571003	0.0463025	0.38942	0.20552	0.803102	0.614082	0.870364	0.840186	1.00208	0.940537	0.00414365	4.80147	0.0586287	0.121888	0.54426	0.39897
N-oleoyltaurine	Lipid	Endocannabinoid	39732	LC/MS Neg	100003119	5610	388.253	52514-04-2	6437033	4941625			1	0.59689	0.944759	0.698859	0.517383	0.924068	0.706771	0.964055	0.913931	0.970978	0.305485	1.38428	0.450803	0.0650917	0.519968	0.132787	0.881457	1.0846	0.931258	0.949991	1.22864	0.970345	0.386449	1.26837	0.589073	0.539753	1.18855	0.692347	0.116548	1.90005	0.317492	0.0386381	2.20746	0.173375	0.965879	0.902162	0.974603
palmitoyl ethanolamide	Lipid	Endocannabinoid	38165	LC/MS Neg	1489	6760	298.275	544-31-0	4671	4509	C16512	HMDB02100	1	0.105529	1.30655	0.200362	0.00310759	0.781417	0.0347522	0.822353	1.00947	0.883794	0.0431064	1.45138	0.109334	0.0218349	1.23025	0.0537254	0.191579	1.25993	0.349569	0.344431	1.16435	0.571003	0.0279415	0.789888	0.165163	0.518765	0.899606	0.673071	0.0586158	1.46711	0.21186	0.782615	1.02721	0.887387	0.317971	1.06617	0.604789
oleic ethanolamide	Lipid	Endocannabinoid	38102	LC/MS Neg	1137	6900	324.291	11-58-0;111-58-0	5283454	4446574		HMDB02088	1	0.0748595	1.35737	0.151881	0.230559	0.854221	0.464798	0.278383	0.872524	0.396377	0.355219	1.26134	0.504782	0.650964	1.08179	0.745671	0.80453	1.07781	0.890051	0.000116105	1.84559	0.00326255	0.0285406	1.33162	0.165948	0.248306	1.18635	0.428661	0.0192962	1.96627	0.104727	0.877695	0.99647	0.939863	0.114623	1.22145	0.386423
propionylglycine	Lipid	Fatty Acid Metabolism (also BCAA Metabolism)	31932	LC/MS Neg	100001150	960	130.051	21709-90-0	98681	89122		HMDB00783	1	1.04e-05	0.238831	0.000129884	0.00212501	0.320035	0.0268842	3.62e-05	0.317562	0.0003077	1.17e-05	0.310284	0.000163215	0.00102662	0.528114	0.0048808	0.000987445	0.455113	0.00588803	0.0221152	1.35309	0.107144	0.0118738	1.89415	0.109574	0.0169747	1.79914	0.0846655	0.00120646	1.83644	0.0238275	0.100397	0.814997	0.273766	0.284772	1.20301	0.585134
butyrylcarnitine	Lipid	Fatty Acid Metabolism (also BCAA Metabolism)	32412	LC/MS Pos	100001054	1977	232.154	25576-40-3	439829	184820	C02862	HMDB02013	1	0.349555	1.18231	0.484349	0.573862	0.787893	0.761992	0.734445	0.909609	0.819956	0.749917	0.859594	0.838933	1.28e-05	3.1392	0.000146547	0.115248	1.40222	0.23725	0.204528	0.517152	0.406607	0.270383	1.13059	0.494959	0.00237256	0.397872	0.0299674	0.321709	1.23348	0.56681	0.115588	0.455141	0.289505	0.263134	0.300255	0.566672
butyrylglycine	Lipid	Fatty Acid Metabolism (also BCAA Metabolism)	31850	LC/MS Pos	100001151	2071	146.081	20208-73-5	88412	79766		HMDB00808	1	0.0141853	0.372007	0.0430927	0.45371	0.546281	0.668688	0.0351044	0.657465	0.0841606	0.0122013	0.540331	0.0428196	0.00328808	0.554956	0.0126343	0.17747	0.682736	0.33246	0.705424	1.0128	0.850747	0.023934	2.0968	0.164015	0.0048334	1.78997	0.0421197	0.0284263	2.07396	0.136693	0.0666818	0.512001	0.237749	0.853334	0.765971	0.93106
propionylcarnitine	Lipid	Fatty Acid Metabolism (also BCAA Metabolism)	32452	LC/MS Pos	100001162	1590	218.139	17298-37-2	107738	96904	C03017	HMDB00824	1	0.00819372	0.644192	0.0285657	0.604007	0.715751	0.789494	0.0481335	0.56728	0.107154	0.992941	0.995504	0.992941	0.632738	0.870512	0.731889	0.818837	0.984766	0.900796	0.00653228	0.486085	0.0607339	0.701369	1.03603	0.808941	0.000517162	0.42805	0.0109201	0.248638	1.44097	0.503751	0.0797543	0.697723	0.255539	0.32604	0.633049	0.609835
hexanoylcarnitine	Lipid	Fatty Acid Metabolism(Acyl Carnitine)	32328	LC/MS Pos	100000781	3194	260.186	6920-35-0	6426853	4932273		HMDB00705	1	0.0351881	1.80338	0.0860269	0.624362	0.88584	0.7989	0.0241785	1.91502	0.066491	0.781194	1.10227	0.858083	0.359275	0.852364	0.484503	0.309978	1.27772	0.478592	0.0358195	0.452006	0.145939	0.524259	0.963561	0.699012	0.00649099	0.479989	0.0488158	0.731166	1.19898	0.883203	0.506372	0.772543	0.675566	0.051805	0.255048	0.294608
octanoylcarnitine	Lipid	Fatty Acid Metabolism(Acyl Carnitine)	33936	LC/MS Pos	100001247	4090	288.217	3671-77-0	123701	110274	C02838	HMDB00791	1	0.000833368	2.80576	0.00441842	0.149273	1.61989	0.366989	0.00322754	3.55188	0.0113877	0.0137395	2.46881	0.0456346	0.519899	0.880199	0.631305	0.423684	1.17622	0.596767	0.0566505	0.449895	0.17303	0.20179	0.71714	0.431287	0.0060594	0.569534	0.0462029	0.914402	1.09296	0.967037	0.084905	1.55598	0.264758	0.0653051	0.596911	0.323802
hexenedioylcarnitine*	Lipid	Fatty Acid Metabolism(Acyl Carnitine)	47658	LC/MS Pos	100005973	1711	288.144			28639167			1		1		8.14e-05	56.9042	0.00352525	1.05e-05	22.2118	0.000111142	3.15e-06	26.5961	8.37e-05	0.0223507	2.81437	0.0545466	0.00091229	10.4102	0.00551298	0.0273278	3.27759	0.124863	1.1e-05	18.7452	0.001034	4.76e-09	72.8011	2.26188e-06	0.00143769	8.76123	0.0274153		1		0.0434285	4.12081	0.27167
acetylcarnitine	Lipid	Fatty Acid Metabolism(Acyl Carnitine)	32198	LC/MS Pos	100000802	1166.9	204.123	5080-50-2	1	5406074	C02571	HMDB00201	1	0.00141551	1.36657	0.00674164	0.0340602	1.12803	0.149154	0.260497	1.15995	0.380569	0.0566417	1.21927	0.130066	0.0966408	1.20548	0.180718	0.257006	1.10004	0.417449	0.5537	0.946613	0.72536	0.0199161	1.23677	0.153872	0.0224581	0.803485	0.101534	0.00992062	1.33681	0.0730138	0.290309	0.893559	0.503984	0.0253036	0.866157	0.211817
myristoleoylcarnitine*	Lipid	Fatty Acid Metabolism(Acyl Carnitine)	48182	LC/MS Pos	100006051	5120	370.295	889848-55-9					1	0.0270338	1.77273	0.0700137	0.449338	0.504922	0.663983	0.757846	1.08154	0.833555	0.629151	1.08167	0.745364	0.999	0.82762	0.999	0.363794	1.38541	0.53662	0.918801	0.945105	0.956197	0.356531	0.529629	0.563259	0.0261077	0.57661	0.109954	0.703866	1.1346	0.869114	0.867808	1.32	0.938507	0.103525	0.350159	0.37124
laurylcarnitine	Lipid	Fatty Acid Metabolism(Acyl Carnitine)	34534	LC/MS Pos	100001392	5070	344.28	25518-54-1	10427569	8602997		HMDB02250	1	0.000641815	2.53791	0.003607	0.534661	1.20607	0.723591	0.255454	1.44993	0.375156	0.0164384	2.29129	0.052415	0.208315	1.38679	0.323358	0.00875939	2.61772	0.0327615	0.280164	0.752057	0.498267	0.0298429	0.44182	0.171749	0.00307438	0.429656	0.0344456	0.561704	0.839372	0.774542	0.943984	1.39752	0.965885	0.0234513	0.416137	0.211817
hydroxybutyrylcarnitine*	Lipid	Fatty Acid Metabolism(Acyl Carnitine)	43264	LC/MS Pos	100003926	1477	248.149		53481617			HMDB13127	1	0.903301	0.958866	0.932745	0.208783	0.440127	0.448644	0.853922	1.51528	0.905577	0.577582	0.6786	0.700632	0.266933	0.8222	0.393532	0.650206	1.04386	0.783718	0.0427549	0.499363	0.150448	0.976552	0.943007	0.98914	0.226414	0.789133	0.404585	0.101825	1.45395	0.284391	0.689316	0.863972	0.826884	0.0561829	0.366749	0.304144
myristoylcarnitine	Lipid	Fatty Acid Metabolism(Acyl Carnitine)	33952	LC/MS Pos	100001270	5142.1	372.311	18822-89-4	53477791	4932274		HMDB05066	1	0.00996234	2.40842	0.0327417	0.499681	0.964689	0.68951	0.0393067	1.63493	0.0919885	0.0248792	2.02459	0.070114	0.0812616	1.72909	0.158842	0.000341965	2.65966	0.00276125	0.286047	0.641819	0.502371	0.163413	0.374645	0.382426	0.00326156	0.435693	0.035292	0.323337	0.786268	0.56681	0.998861	1.13667	0.998861	0.0996456	0.327857	0.36667
linoleoylcarnitine*	Lipid	Fatty Acid Metabolism(Acyl Carnitine)	46223	LC/MS Pos	100003151	5190	424.342	36816-10-1	6450015	4952667		HMDB06469	1	0.0521584	0.38968	0.117252	0.00890752	0.137667	0.065129	0.00196547	0.306854	0.00745021	0.0194269	0.437148	0.0589141	0.00998798	0.215089	0.0294908	0.000419006	0.293816	0.00318218	0.0715568	0.410186	0.204137	0.056503	0.313927	0.221303	0.000851963	0.323002	0.0155909	0.945283	0.99684	0.982597	0.505725	1.4256	0.675566	0.395366	0.511817	0.67248
palmitoylcarnitine	Lipid	Fatty Acid Metabolism(Acyl Carnitine)	44681	LC/MS Pos	100000776	5204	400.342	6865-14-1	461	448	C02990	HMDB00222	1	0.224455	1.40658	0.350399	0.662322	0.687955	0.817469	0.606054	0.894915	0.718808	0.199141	1.27937	0.336198	0.477929	1.12785	0.597145	0.00127741	1.71767	0.00703829	0.230944	0.687244	0.434082	0.125044	0.490382	0.335833	0.00447707	0.437248	0.0412319	0.617347	0.911948	0.81091	0.61359	1.26195	0.771218	0.111759	0.480448	0.385331
stearoylcarnitine	Lipid	Fatty Acid Metabolism(Acyl Carnitine)	34409	LC/MS Pos	100001391	5256	428.373	18822-91-8	6426855	21233653		HMDB00848	1	0.476447	1.3386	0.604243	0.738048	0.598785	0.842842	0.722983	0.932771	0.815068	0.143327	1.30211	0.262549	0.213922	1.32619	0.329699	0.00477972	1.61954	0.0206631	0.300703	0.648413	0.51839	0.145639	0.393199	0.368226	0.0398203	0.451833	0.136608	0.391593	0.855044	0.627684	0.803169	1.14603	0.896151	0.203324	0.425254	0.515637
oleoylcarnitine	Lipid	Fatty Acid Metabolism(Acyl Carnitine)	35160	LC/MS Pos	100001501	5215	426.358	38677-66-6	6441392;53477789	21403150		HMDB05065	1	0.2329	1.36348	0.357622	0.65444	0.58038	0.815154	0.821551	1.03976	0.883794	0.754069	1.06349	0.840716	0.975606	0.9391	0.987933	0.0543603	1.51309	0.137265	0.485545	0.776923	0.683901	0.609481	0.613546	0.760698	0.0412407	0.592467	0.139189	0.752811	1.12427	0.891444	0.748005	1.19118	0.865176	0.164663	0.39344	0.472986
valerylcarnitine	Lipid	Fatty Acid Metabolism(Acyl Carnitine)	34406	LC/MS Pos	100001394	2555	246.17		6426903	4932322		HMDB13128	1	0.676185	0.73483	0.760032	0.843559	0.317802	0.915075	0.201145	0.428842	0.317865	0.726851	0.50298	0.821018	0.499416	1.71843	0.61712	0.826884	1.44787	0.906605	0.354498	0.386811	0.584511	0.457316	1.17152	0.651328	0.102992	0.22574	0.252423	0.263121	1.85415	0.508019	0.195966	0.224243	0.402739	0.304571	0.168273	0.595395
valerylglycine	Lipid	Fatty Acid Metabolism(Acyl Glycine)	36768	LC/MS Pos	100001451	2814	160.097	24003-66-5	4737557	3924818		HMDB00927	1	0.00659535	0.350548	0.0242261	0.015066	0.481719	0.0892858	0.00457574	0.308542	0.0153712	0.000414286	0.357146	0.00288964	0.000877672	0.193559	0.00431907	0.0496551	0.533292	0.12801	0.839571	0.957149	0.928863	0.0550335	1.54717	0.217055	0.397381	0.842452	0.575626	0.675501	1.14707	0.854837	0.114459	0.609687	0.289505	0.815775	1.09723	0.905122
N-palmitoyl glycine	Lipid	Fatty Acid Metabolism(Acyl Glycine)	42092	LC/MS Neg	100003686	5580	312.254	2441-41-0	151008	133100			1	0.40054	0.87485	0.527174	0.108994	0.374643	0.317238	0.0292337	0.360683	0.0748863	0.260443	1.35208	0.408223	0.179152	0.694809	0.290475	0.224191	0.757116	0.386489	0.512462	1.55405	0.702837	0.473996	0.666885	0.660083	0.465681	0.640704	0.636292	0.0120528	2.40677	0.0812827	0.532962	0.898786	0.697718	0.6984	0.957278	0.86002
hexanoylglycine	Lipid	Fatty Acid Metabolism(Acyl Glycine)	35436	LC/MS Neg	100001527	2900	172.098	24003-67-6	99463	89859		HMDB00701	1	0.628294	0.83651	0.723568	0.102836	0.41336	0.309608	0.173726	0.809591	0.288344	0.0515769	0.640325	0.123284	0.00850092	0.572899	0.0260602	0.431471	0.789057	0.604706	0.793496	0.809363	0.91308	0.151071	1.44356	0.373702	0.697948	0.783317	0.79614	0.0414225	2.23618	0.173609	0.402157	1.15898	0.605945	0.222823	0.577197	0.536107
N-linoleoylglycine	Lipid	Fatty Acid Metabolism(Acyl Glycine)	32462	LC/MS Neg	1506	5510	336.254	3/6/2764	6433346	4938516			1	3.19e-05	0.156853	0.000314523	0.012144	0.1122	0.0785873	0.177067	0.184473	0.290452	0.00375221	0.228555	0.01683	0.0198642	0.345081	0.049528	1.07e-08	0.0585614	1.0959e-06	0.161045	0.850276	0.351531	0.579998	0.61326	0.738417		1		0.446813	1.24923	0.670826	0.186512	0.614876	0.395864	0.0740894	1.91594	0.334897
2-methylmalonyl carnitine	Lipid	Fatty Acid Synthesis	35482	LC/MS Pos	100001596	1552.7	262.129	149181-64-6	53481628	21403178		HMDB13133	1	0.00391029	1.80263	0.015697	0.0126385	1.9352	0.0799494	0.0868177	1.24325	0.171496	0.356906	1.32851	0.505466	0.913426	1.0504	0.950708	0.610529	1.05431	0.757694	0.000157628	1.84814	0.00384073	2.12e-05	4.86625	0.00162855	0.118179	1.27464	0.271465	0.00434549	3.34067	0.0522404	0.306748	1.19929	0.518042	0.0201765	1.7605	0.211817
malonate (propanedioate)	Lipid	Fatty Acid Synthesis	15872	LC/MS Polar	818	3447	103.004	141-82-2;26522-22-85-0	867	844	C00383	HMDB00691	1	9.74e-08	0.577136	3.10037e-06	0.0483983	0.725444	0.186006	0.00875181	0.799727	0.0269767	0.000802575	0.757929	0.00486779	0.000251062	0.668958	0.00162101	0.237171	0.822108	0.40269	0.0377816	0.860057	0.147453	0.647054	1.02965	0.776465	0.00555125	1.19177	0.0441686	0.377417	1.07576	0.615669	0.0730158	0.86155	0.243461	0.0796808	0.758374	0.344908
oleamide	Lipid	Fatty Acid, Amide	32458	LC/MS Neg	1504	6581.5	280.265	301-02-0	5283387	4446508	C19670	HMDB02117	1	0.243649	2.0484	0.369614	0.120092	0.453512	0.333773	0.416329	0.377248	0.538158	0.148163	1.60481	0.268425	0.201264	3.88688	0.316299	0.46434	1.54284	0.638042	0.0711577	5.39175	0.204034	0.348854	0.715396	0.555802	0.571574	0.992983	0.713169	0.0293975	2.53152	0.13777	0.189887	1.69131	0.399049	0.610781	1.51134	0.818737
linoleamide (18:2n6)	Lipid	Fatty Acid, Amide	32455	LC/MS Neg	1492	6205	278.249	1/7/3999	6435901	4940587			1	0.374152	2.28814	0.506759	0.0420171	0.190232	0.166589	0.417291	0.289283	0.538162	0.172273	1.91284	0.301828	0.536346	5.90105	0.64847	0.523509	1.85313	0.681046	0.0360952	12.1511	0.145939	0.16099	0.486478	0.381506	0.344117	1.53623	0.523923	0.0476902	4.89169	0.188376	0.162601	1.79684	0.362128	0.817575	2.09587	0.905122
palmitic amide	Lipid	Fatty Acid, Amide	42095	LC/MS Neg	100003915	6690	254.249	629-54-9	69421	62629			1	0.486711	1.4802	0.6133	0.220006	0.449009	0.458753	0.305242	0.475078	0.425972	0.124048	1.36876	0.238686	0.325622	1.99596	0.452137	0.555539	1.29678	0.707966	0.15301	2.62093	0.345991	0.462193	0.604507	0.652866	0.909265	0.841198	0.931273	0.0134267	1.84278	0.0843809	0.245738	1.22657	0.45811	0.910426	0.848754	0.954324
2-aminooctanoate	Lipid	Fatty Acid, Amino	43343	LC/MS Pos	100004227	3355	160.133	644-90-6	69522	62727		HMDB00991	1	0.000611106	0.267209	0.00354063	0.00212342	0.316908	0.0268842	0.000208152	0.145253	0.00128322	0.0284417	0.456268	0.0781798	0.226313	1.32566	0.34314	0.363084	0.699952	0.53662	0.207039	1.53879	0.406607	0.292663	0.854477	0.505434	0.491782	0.836473	0.658508	0.998454	1.23023	0.999453	0.0815468	0.641258	0.259004	0.219461	0.758159	0.534447
2-aminoheptanoate	Lipid	Fatty Acid, Amino	43761	LC/MS Pos	100004542	2530	146.118	1115-90-8	227939	198338			1	0.000221051	0.206084	0.00147894	0.00615001	0.323457	0.0494637	0.000113026	0.206396	0.000785407	0.142295	0.658011	0.262048	0.000137821	0.335195	0.0010309	0.00157551	0.405325	0.00851384	0.921917	1.06629	0.956197	0.703434	0.934523	0.809667	0.625325	1.06791	0.757844	0.233805	1.90111	0.486068	0.067863	0.682249	0.238588	0.608472	0.873197	0.818737
13-methylmyristic acid	Lipid	Fatty Acid, Branched	38293	LC/MS Neg	100002344	5499	241.217	2485-71-4	151014	133106			1	2.45e-05	10.0039	0.000253411	2.12e-05	7.4964	0.00132618	9.15e-06	9.47071	9.87144e-05	6.29e-05	6.34	0.00057538	0.000136747	4.22408	0.0010309	1.54e-06	5.33247	4.12133e-05	0.76608	0.841866	0.895087	0.269886	1.18901	0.494959	0.337465	0.797	0.520416	0.780313	1.00559	0.909542	0.718255	1.1502	0.840166	0.0034986	1.81119	0.0820713
17-methylstearate	Lipid	Fatty Acid, Branched	38296	LC/MS Neg	100002356	5993	297.28	2724-59-6	3083779	2340933			1	0.0131529	2.69054	0.0408393	0.16479	0.641431	0.392835	0.00313292	3.18458	0.0111947	0.0785048	1.51703	0.163454	0.115882	0.686464	0.205727	0.133204	0.690189	0.268318	0.198651	0.532553	0.398721	0.00234932	0.335415	0.0530864	0.053561	0.63034	0.164274	0.388156	0.793283	0.625803	0.0670461	1.89149	0.237749	0.606837	1.10755	0.818737
15-methylpalmitate (isobar with 2-methylpalmitate)	Lipid	Fatty Acid, Branched	38768	LC/MS Neg	100002945	5695	269.249		17903417				1	9.46e-05	5.65849	0.000748806	0.00213912	3.73109	0.0268842	0.000112143	5.08237	0.000785407	6.99e-06	4.39876	0.000114718	0.000240742	2.88436	0.0015889	2.51e-05	3.78271	0.000313471	0.283119	0.76474	0.501933	0.219627	0.706617	0.447431	0.171164	0.686877	0.338018	0.533688	0.833064	0.753069	0.86114	1.07348	0.936531	0.287283	1.18373	0.588147
pimelate (heptanedioate)	Lipid	Fatty Acid, Dicarboxylate	15704	LC/MS Polar	100000101	2745	159.066	111-16-0	385	376	C02656	HMDB00857	1	0.879459	1.83516	0.915453	0.131342	2.18249	0.345819	0.000186207	5.4482	0.00116069	0.031058	0.618711	0.0840602	0.00295849	0.540174	0.0115258	0.00235381	0.57969	0.0118111	0.432029	0.744748	0.6424	0.0169385	2.16177	0.134554	0.0388854	2.21101	0.135114	0.32148	0.612837	0.56681	0.0229701	0.43675	0.138803	0.000627684	3.86346	0.032126
2-hydroxyglutarate	Lipid	Fatty Acid, Dicarboxylate	37253	GC/MS	100002070	1576	247	40951-21-1	43	42	C02630	HMDB00606	1	0.0815736	0.70356	0.162569	0.66826	1.01844	0.817469	0.206228	1.27732	0.323168	0.821466	0.974473	0.891786	0.0720455	0.661598	0.143325	0.0106504	0.564404	0.0383688	0.537449	0.893922	0.720203	0.131748	1.3427	0.343199	0.024983	1.62293	0.107154	0.0920522	1.28473	0.273682	0.0450859	0.683786	0.19239	0.0497426	1.71574	0.291779
suberate (octanedioate)	Lipid	Fatty Acid, Dicarboxylate	15730	LC/MS Neg	100000016	804.3	173.082	505-48-6	10457	10025	C08278	HMDB00893	1	0.643465	2.15893	0.735015	0.153861	2.19334	0.37437	0.000388931	5.16382	0.00206264	0.328634	0.872646	0.476306	0.0421507	0.67604	0.0954538	0.0830629	0.670282	0.187475	0.962591	1.00019	0.972979	0.0261357	1.96884	0.165163	0.0331968	2.39228	0.127543	0.748403	0.783324	0.889082	0.0543301	0.439793	0.215394	0.00246516	3.59686	0.0660898
dodecanedioate	Lipid	Fatty Acid, Dicarboxylate	32388	LC/MS Neg	100001102	2990	229.145	693-23-2	12736	12213	C02678	HMDB00623	1	0.0296929	3.27627	0.0755085	0.671062	1.23265	0.817469	8.07e-07	6.64613	1.3719e-05	0.149312	0.788791	0.269631	0.00273131	1.48208	0.0107151	0.00888639	0.595377	0.0328563	0.720824	0.814668	0.860092	0.0668674	1.57587	0.242677	0.0700937	1.65261	0.190974	0.737913	1.00843	0.885175	0.56666	0.757511	0.731554	0.00447421	2.5834	0.0932956
tetradecanedioate	Lipid	Fatty Acid, Dicarboxylate	35669	LC/MS Neg	100001613	4000	257.176	821-38-5	13185	12630		HMDB00872	1	0.00041335	2.01319	0.00249788	0.688032	1.123	0.817469	0.000830972	1.80308	0.00379004	0.00797897	2.16478	0.0302875	0.00106317	1.79175	0.00497031	0.140728	1.39072	0.276535	0.442624	0.908082	0.646195	0.0214682	0.530302	0.161441	0.135605	0.813309	0.286334	0.914485	1.02225	0.967037	0.148233	0.827876	0.342584	0.143072	0.68363	0.443363
adipate	Lipid	Fatty Acid, Dicarboxylate	21134	GC/MS	100000863	1520	111	124-04-9	196	191	C06104	HMDB00448	1	0.0831258	1.80653	0.165077	0.242752	1.28077	0.472904	0.000285943	2.85721	0.00160414	0.299927	0.845148	0.446292	0.708027	1.03197	0.797406	0.0404896	0.652769	0.108358	0.44107	1.10199	0.646195	0.0247186	1.5931	0.164015	0.0506129	1.7429	0.160616	0.86035	1.05125	0.944081	0.635043	0.878192	0.788864	0.035388	1.69271	0.240041
octadecanedioate	Lipid	Fatty Acid, Dicarboxylate	36754	LC/MS Neg	100001615	5042.9	313.238	871-70-5	70095	63283		HMDB00782	1	0.000119152	2.60168	0.000904911	0.455775	1.06284	0.669977	0.000113401	2.27427	0.000785407	0.00342846	2.12783	0.0159423	0.303178	1.1434	0.430589	0.0607825	2.11945	0.146608	0.0146002	0.607568	0.0853607	0.292004	0.538603	0.505434	0.000516596	0.531108	0.0109201	0.709458	1.07829	0.869114	0.223873	1.28987	0.436045	0.186249	0.47944	0.490913
sebacate (decanedioate)	Lipid	Fatty Acid, Dicarboxylate	32398	LC/MS Neg	100001211	1788	201.113	111-20-6	5192	5004	C08277	HMDB00792	1	0.0614721	6.71039	0.130861	0.238157	1.74419	0.470905	1.02e-07	12.5404	2.8611e-06	0.144244	0.792297	0.263032	3.8e-05	1.5957	0.000380679	0.0251794	0.610267	0.0748721	0.439152	1.16423	0.646195	0.0596807	2.15186	0.225906	0.0377193	2.17571	0.133599	0.858536	0.977481	0.944081	0.0671993	0.568131	0.237749	0.021403	3.52484	0.211817
undecanedioate	Lipid	Fatty Acid, Dicarboxylate	42395	LC/MS Neg	100001617	2440	215.129	1852-04-6	15816	15037		HMDB00888	1	0.128508	14.4846	0.236019	0.348011	1.70707	0.580604	1.54e-08	33.234	7.1995e-07	0.277809	0.850137	0.426315	0.03519	0.777554	0.0815769	0.0193106	0.593947	0.059959	0.835349	1.05677	0.927799	0.0829056	1.98392	0.276679	0.036764	2.42471	0.133599	0.806358	0.988006	0.923956	0.219331	0.755637	0.433575	0.0224382	3.26345	0.211817
eicosanodioate	Lipid	Fatty Acid, Dicarboxylate	39831	LC/MS Neg	100002951	5200.9	341.27	2424-92-2	75502	68030			1	0.138088	1.29037	0.249534	0.0149705	1.36734	0.0892858	0.826335	1.03337	0.883877	2.88e-05	2.11605	0.000327967	0.014127	1.51406	0.0386598	0.018997	1.63094	0.0593129	0.0501979	0.68304	0.16434	0.000153474	0.573177	0.00786903	0.00242439	0.547001	0.0299674	0.291687	0.887025	0.539387	0.183491	0.789688	0.391493	0.769066	1.08359	0.884869
dimethylmalonic acid	Lipid	Fatty Acid, Dicarboxylate	42978	LC/MS Polar	100004251	2702	131.035	595-46-0	11686	11195		HMDB02001	1	0.665354	1.20643	0.752372	0.213793	0.767582	0.455929	0.496297	1.49396	0.618717	0.335261	1.36136	0.482153	0.0114166	0.523171	0.0328446	0.244095	0.845333	0.409265	0.197122	1.20841	0.398183	0.0325438	0.634949	0.173157	0.283036	1.49641	0.458942	0.815942	1.12612	0.932095	0.0637295	1.59311	0.236137	0.102684	0.753648	0.370585
2-hydroxyadipate	Lipid	Fatty Acid, Dicarboxylate	31934	LC/MS Polar	100001153	3000	161.046	18294-85-4	193530	167943	C02360	HMDB00321	1	0.000198127	0.250077	0.00135789	0.188069	0.533518	0.416861	0.240403	0.526007	0.362542	0.983314	1.37349	0.988629	0.176522	0.615699	0.287875	0.000824707	0.424745	0.00503788	0.800427	1.03768	0.914621	0.925966	0.858023	0.958247	0.00586486	2.18264	0.0459973	0.376814	2.2089	0.615669	0.0710683	0.530547	0.243461	0.367236	1.16928	0.648132
azelate (nonanedioate)	Lipid	Fatty Acid, Dicarboxylate	18362	LC/MS Neg	2029	1276	187.098	123-99-9	2266	2179	C08261	HMDB00784	1	0.404465	13.8935	0.529859	0.224185	2.26441	0.460403	6.71e-07	26.2273	1.22334e-05	0.569248	0.957755	0.696579	0.380899	0.884584	0.507564	0.135128	0.694333	0.270256	0.538047	1.2589	0.720203	0.0869584	1.92067	0.280672	0.0413257	2.37648	0.139189	0.870196	0.812367	0.951025	0.150894	0.538041	0.347118	0.0217266	3.32698	0.211817
hexadecanedioate	Lipid	Fatty Acid, Dicarboxylate	35678	LC/MS Neg	100001614	4615	285.207	505-54-4	10459	10027	C19615	HMDB00672	1	0.00222741	1.79639	0.0101773	0.669795	1.04852	0.817469	0.0267172	1.48176	0.0703679	0.0068337	2.60801	0.0272372	0.00234511	1.70004	0.00933055	0.0275848	1.75489	0.0799105	0.854828	1.02948	0.930639	0.293044	0.614888	0.505434	0.277757	0.849171	0.458942	0.222216	1.52943	0.472591	0.229572	0.837895	0.439022	0.177571	0.534861	0.480636
3-hydroxymyristate	Lipid	Fatty Acid, Monohydroxy	21158	LC/MS Neg	100000882	5335	243.197	3422-31-9	16064	15252			1	0.00500916	2.39064	0.0190213	0.605793	0.830797	0.789494	0.00173916	2.06672	0.00663722	0.0132577	1.87142	0.0445651	0.723725	0.913235	0.805575	0.995498	1.02277	0.995498	0.954058	1.02741	0.970345	0.0148208	0.493231	0.124761	0.787431	0.8882	0.856102	0.717457	1.11103	0.873907	0.0471043	1.48517	0.19798	0.896859	0.975708	0.949119
2-hydroxyoctanoate	Lipid	Fatty Acid, Monohydroxy	22036	LC/MS Neg	100000743	3736.8	159.103	617-73-2	94180	84994		HMDB02264	1	1.23e-05	0.295989	0.000147077	0.12615	0.433024	0.341454	0.000212803	0.389261	0.00129764	0.000389863	0.529769	0.00278902	0.00126407	0.411103	0.00581266	0.010021	0.461173	0.0364036	0.0015379	0.557512	0.0216594	0.460727	0.663256	0.652866	0.101687	0.733193	0.251469	0.0984067	0.811438	0.281654	0.0029231	0.633623	0.058385	0.427507	1.08782	0.697643
8-hydroxyoctanoate	Lipid	Fatty Acid, Monohydroxy	21239	LC/MS Neg	100000956	2300.4	159.103	764-89-6	69820	63018		HMDB00711	1	0.604919	4.2539	0.705321	0.504635	1.19217	0.69295	2.56e-06	12.1794	3.43279e-05	0.922113	0.991926	0.959961	0.162025	0.709391	0.26813	0.108824	0.711488	0.228619	0.123545	0.678646	0.292963	0.243323	1.3121	0.47448	0.0612813	1.94303	0.177071	0.584256	1.09171	0.791896	0.0332968	0.665595	0.161851	0.0962064	1.83292	0.362872
alpha-hydroxycaproate	Lipid	Fatty Acid, Monohydroxy	37073	LC/MS Neg	100001723	1920	131.071	6064-63-7	99824	90191		HMDB01624	1	0.141858	0.609472	0.251497	0.173185	0.637876	0.3978	0.56973	0.907838	0.683747	0.526037	0.886735	0.662593	0.295684	2.2089	0.424242	0.0935847	0.564589	0.204648	0.609114	0.872181	0.776765	0.803489	1.01886	0.881029	0.450216	1.29916	0.625744	0.139627	1.41635	0.361563	0.00180768	0.202942	0.058385	0.315781	1.17632	0.604789
16-hydroxypalmitate	Lipid	Fatty Acid, Monohydroxy	39609	LC/MS Neg	100002953	5236.2	271.228	506-13-8	10466	10034	C18218	HMDB06294	1	0.0780202	1.61137	0.156598	0.715478	0.936422	0.833794	0.026287	1.39699	0.069891	0.00471206	1.76366	0.0205416	0.665803	1.01296	0.757638	0.0452704	1.39053	0.118335	0.0364703	0.629685	0.146402	0.00270424	0.491259	0.0530864	0.0149482	0.545912	0.0796752	0.841728	0.925238	0.940537	0.30226	0.779092	0.515132	0.0551336	0.70651	0.301955
3-hydroxyoctanoate	Lipid	Fatty Acid, Monohydroxy	22001	LC/MS Neg	100000773	3446	159.103	88930-08-9	26613	24791		HMDB01954	1	0.787144	1.01287	0.845841	0.724938	0.820098	0.835794	0.00136158	1.62969	0.0055351	0.0301532	1.7308	0.0820754	0.764963	0.969344	0.838826	0.672632	0.954914	0.79583	0.00118684	0.443573	0.0190573	0.0276787	0.431429	0.165163	0.0132438	0.713702	0.0734456	0.78249	0.910524	0.909542	0.303908	0.807747	0.515194	0.556557	0.75402	0.78729
3-hydroxydecanoate	Lipid	Fatty Acid, Monohydroxy	22053	LC/MS Neg	100000997	4634.7	187.134	5561-87-5	26612	24790		HMDB02203	1	0.0441453	1.54902	0.102097	0.694285	0.844163	0.82291	0.000291733	1.7077	0.00162042	0.0059241	1.76974	0.0241288	0.712122	0.884202	0.797406	0.218921	0.855231	0.381364	0.00595967	0.685073	0.0606331	0.00554612	0.387569	0.0802054	0.151868	0.75525	0.312124	0.478181	0.812515	0.701416	0.871351	1.01646	0.938507	0.335594	0.717095	0.619064
3-hydroxylaurate	Lipid	Fatty Acid, Monohydroxy	32457	LC/MS Neg	100001112	5175	215.165	53941-38-1	94216	85026		HMDB00387	1	0.0213174	2.70099	0.0587272	0.484202	0.762577	0.686664	8.96e-05	2.75848	0.0006528	0.00316082	2.06357	0.0150747	0.544525	0.772578	0.656368	0.727706	0.966312	0.835853	0.208368	0.758401	0.406607	0.00268893	0.35393	0.0530864	0.668256	0.774542	0.780792	0.921197	0.957749	0.970327	0.392948	1.38552	0.602729	0.432245	0.759857	0.699821
3-hydroxysebacate	Lipid	Fatty Acid, Monohydroxy	31943	LC/MS Neg	100001145	1282.1	217.108	73141-46-5	3017884	2285525		HMDB00350	1	0.0467873	1.47644	0.106888	0.846052	0.6338	0.915081	0.0128566	2.3788	0.0379609	0.0888804	1.56101	0.181298	0.0622918	1.46668	0.129504	0.846452	1.03078	0.918351	0.0502961	0.479859	0.16434	0.0385609	0.241283	0.19075	0.0886759	0.773136	0.222297	0.150357	0.594266	0.378233	0.222416	0.726075	0.436045	0.226059	0.38729	0.537009
2-hydroxypalmitate	Lipid	Fatty Acid, Monohydroxy	35675	LC/MS Neg	100001579	5511.2	271.228	764-67-0	92836	83805		HMDB31057	1	0.0885332	1.3455	0.173365	0.434431	0.838825	0.655218	0.899642	0.968075	0.931179	0.394112	1.2645	0.542999	0.206535	0.855237	0.322746	0.859231	0.866137	0.922309	0.507782	0.916301	0.702837	0.0542223	0.677034	0.217055	0.0102123	0.65927	0.0629948	0.799718	1.0206	0.923956	0.349513	1.1451	0.563048	0.950019	1.11607	0.963713
4-hydroxybutyrate (GHB)	Lipid	Fatty Acid, Monohydroxy	34585	LC/MS Pos	100001507	1480	87.0441	502-85-2	10413	9984	C00989	HMDB00710	1	0.0358567	0.461744	0.0872358	0.402856	0.88782	0.623098	0.679251	0.881406	0.785009	0.0724913	0.70843	0.154964	0.4551	0.806044	0.57773	0.0239826	0.592347	0.0720759	0.078571	0.562532	0.217153	0.477389	1.11798	0.661541	0.857958	1.0738	0.906712	0.475422	0.892089	0.701089	0.0725426	0.574041	0.243461	0.37741	0.888958	0.659881
2-hydroxydecanoate	Lipid	Fatty Acid, Monohydroxy	42489	LC/MS Neg	100004089	4840	187.134	5393-81-7	21488	20195			1	6.45e-05	0.22362	0.000557677	0.00128935	0.186785	0.020164	2.57e-06	0.290989	3.43279e-05	1.85e-07	0.514357	8.6025e-06	8.32e-06	0.198563	9.724e-05	3.17e-06	0.183971	6.85208e-05	0.0338823	0.59002	0.143446	0.0107729	0.408245	0.109574	0.121253	0.767773	0.273427	0.293591	1.1242	0.539387	0.947145	0.971741	0.966157	0.171076	1.39849	0.473005
2-hydroxystearate	Lipid	Fatty Acid, Monohydroxy	17945	LC/MS Neg	1239	5695	299.259	629-22-1	69417	62625	C03045		1	0.39925	0.785166	0.52714	0.0531107	0.529923	0.195737	0.00161109	0.481863	0.00627654	0.281999	0.868079	0.428762	0.00452241	0.588055	0.0161597	0.0811755	0.672991	0.183954	0.0541422	1.67368	0.167318	0.98813	0.933633	0.997147	0.666643	1.02715	0.780792	0.0155803	1.52941	0.0946804	0.0499668	1.6116	0.203879	0.944816	0.948096	0.963713
13-HODE + 9-HODE	Lipid	Fatty Acid, Monohydroxy	37752	LC/MS Neg	100002196	5275	295.228		43013				1	0.00857005	0.319839	0.0291137	0.217826	0.62228	0.458753	0.0275965	0.315211	0.0720075	0.126453	0.567805	0.240003	0.000728867	0.345682	0.00365084	0.0161122	0.333824	0.0517433	0.0702835	0.47871	0.202561	0.0987114	0.589114	0.302572	0.0884624	0.471783	0.222297	0.211528	0.537542	0.458726	0.397484	0.722447	0.605685	0.349843	1.2326	0.63536
5-hydroxyhexanoate	Lipid	Fatty Acid, Monohydroxy	31938	LC/MS Pos	100001148	2512.4	115.075	44843-89-2	170748	149280		HMDB00525	1	0.203472	1.54393	0.326008	0.329893	1.21034	0.565242	0.0393482	2.5663	0.0919885	0.48	1.14017	0.62	0.301059	1.66263	0.428666	0.135792	0.7148	0.270621	0.16103	0.532249	0.351531	0.852505	1.03514	0.922865	0.683484	0.884698	0.781735	0.860678	0.975131	0.944081	0.131271	0.495943	0.316295	0.0680979	1.56174	0.323802
5-methyltetrahydrofolate (5MeTHF)	Cofactors and Vitamins	Folate Metabolism	18330	LC/MS Neg	1244	1820	458.179	68703-91-3;68792-52-9	146	143	C00440	HMDB01396	1	0.870126	1.0987	0.911221	0.604515	1.71294	0.789494	3.15e-05	6.3235	0.000273595	0.125156	2.13129	0.239169	0.340893	0.522154	0.461935	0.470195	0.629713	0.640887	0.042517	0.314693	0.150448	0.873426	0.975633	0.9365	0.112992	1.8112	0.262916	0.542272	1.21391	0.759181	0.314425	0.602682	0.526238	0.926793	1.11119	0.960101
2,3-dihydroxyisovalerate	Xenobiotics	Food Component/Plant	38276	LC/MS Polar	100002417	1050	133.051	1756-18-9	677	657	C04039	HMDB12141	1	0.00255137	0.582062	0.0112021	0.075564	1.43175	0.248787	0.142489	0.734283	0.246798	0.609656	1.10005	0.728454	0.00212012	1.45465	0.00870181	0.00833261	1.5548	0.0317883	0.00994503	1.58209	0.0735409	0.00751669	1.86196	0.0958869	0.0543201	1.99584	0.165676	0.100177	1.43059	0.283852	5.83e-05	0.599996	0.010076	0.643548	1.05386	0.834029
methyl glucopyranoside (alpha + beta)	Xenobiotics	Food Component/Plant	46144	LC/MS Neg	100005864	1070	193.072						1	1.14e-05	0.0351466	0.000139278	0.000309097	0.035707	0.00933428	1.07e-09	0.0299155	7.50338e-08	9.98e-07	0.0696585	3.48053e-05	5.51e-09	0.024221	2.8101e-07	1e-05	0.0452833	0.000160571	0.256694	1.2451	0.466822	0.312921	1.39622	0.526524	0.442994	1.05978	0.618838	0.00503653	2.7238	0.0529254	0.0104305	0.563226	0.0911039	0.401285	1.22359	0.678449
daidzein	Xenobiotics	Food Component/Plant	32453	LC/MS Neg	100001219	3566	253.051	486-66-8	5281708	4445025	C10208	HMDB03312	1	5.72e-10	0.0237055	7.3622e-08	0.0124193	0.0878255	0.0794554	0.000667262	0.17752	0.00319944	6.98e-05	0.219615	0.000618229	7.54e-13	0.0607253	2.11497e-10	8.56e-06	0.0938523	0.000141492	0.000200727	0.133537	0.00451234	0.361124	0.399908	0.563409		1			1		0.000218446	0.390372	0.0174445	0.589375	0.935784	0.807343
equol glucuronide	Xenobiotics	Food Component/Plant	41948	LC/MS Neg	100003895	3215	417.119						1	1.57e-09	0.197288	1.26049e-07	0.00691344	0.18357	0.0540593	1.58e-07	0.313576	4.029e-06	2.92e-06	0.207891	8.1468e-05	4.59e-05	0.318428	0.000426728	3.48e-05	0.257886	0.00040745	0.00317298	0.629156	0.0387655	0.756864	0.88301	0.847184		1			1		0.0205366	0.61957	0.127555	0.756093	0.711826	0.884869
genistein	Xenobiotics	Food Component/Plant	32448	LC/MS Neg	100001221	3754	269.046	446-72-0	5280961	4444448	C06563	HMDB03217	1	1.06e-09	0.00592432	9.92867e-08	0.0017772	0.0353664	0.0256554	0.000902329	0.159662	0.00404965	0.00246057	0.133079	0.0121504	1.36e-13	0.0259764	7.6296e-11	1.54e-05	0.0348829	0.000211093	1.97e-05	0.0371054	0.000790814	0.121702	0.265754	0.32842		1			1		0.000101125	0.228065	0.0113058	0.623177	1.01386	0.823588
glycitein	Xenobiotics	Food Component/Plant	34024	LC/MS Pos	100001222	4248	285.076	40957-83-3	5317750	4476508	C14536	HMDB05781	1	9.17e-08	0.0173693	3.10037e-06	0.446813	0.187132	0.661989		1			1		0.000567171	0.0665698	0.00303031	0.0568454	0.258016	0.139507	9.17e-08	0.0173693	1.71785e-05	0.340893	0.187132	0.5502		1			1		0.0300538	0.260919	0.154129	0.603101	0.725273	0.816216
2-oxindole-3-acetate	Xenobiotics	Food Component/Plant	40479	LC/MS Pos	100003109	3208	192.066	2971-31-5	3080590	2338343			1	4.17e-08	0.0223817	1.80272e-06	0.00407108	0.044812	0.041673	1.25e-07	0.0321575	3.33929e-06	8.97e-06	0.0772907	0.000139035	5.04e-09	0.0513466	2.8101e-07	5.07e-09	0.0512919	7.12335e-07	0.874949	0.924823	0.941695	0.244812	1.37187	0.47448	0.145069	1.32876	0.301678	0.262064	2.36617	0.508019	0.0243896	0.435895	0.14484	0.749027	0.873666	0.884869
pyrraline	Xenobiotics	Food Component/Plant	48428	LC/MS Neg	100001767	2304	253.119	74509-14-1		19980286			1	3.25e-09	0.0557899	2.28313e-07	0.0134833	0.0767229	0.0843455	3.64e-06	0.0540393	4.53787e-05	2.08e-06	0.0752906	6.31421e-05	1.16e-09	0.0877012	7.91633e-08	1.07e-07	0.0862316	5.46673e-06	0.755818	1.0324	0.884937	0.554375	1.01902	0.720144		1			1		0.0327185	0.636137	0.161851	0.618514	0.889732	0.821282
indoleacrylate	Xenobiotics	Food Component/Plant	22114	LC/MS Pos	100000800	4135	188.071	1204-06-4	15030923	4524636		HMDB00734	1	2.93e-05	0.0996049	0.000294046	0.190356	0.435586	0.420277	0.0001673	0.110673	0.00106654	0.000434423	0.270857	0.00299269	0.00148241	0.264176	0.00654829	0.00282128	0.363369	0.0138118	0.658945	0.984236	0.813906	0.574158	0.624966	0.73418	0.919298	1.09361	0.93462	0.179419	0.388617	0.416885	0.0444517	0.642028	0.191142	0.771706	0.883791	0.884869
ferulic acid 4-sulfate	Xenobiotics	Food Component/Plant	47114	LC/MS Neg	100005389	1225	273.007	86321-29-1	6305574	4878542		HMDB29200	1	1.36e-06	0.0073811	2.46555e-05	0.0161813	0.120032	0.0929598	0.00411501	0.128452	0.0140763	0.0111307	0.390555	0.0399563	5.77e-08	0.103548	1.47135e-06	2.3e-05	0.16817	0.000293773	0.0146709	0.397395	0.0853607	0.575368	0.982218	0.73418	0.0683987	6.91576	0.190689	0.0251306	3.1959	0.122984	0.093529	0.587423	0.268116	0.314709	1.19806	0.604789
stachydrine	Xenobiotics	Food Component/Plant	34384	LC/MS Pos	100001296	838.7	144.102	4136-37-2	115244	103115	C10172	HMDB04827	1	2.93e-11	0.000910328	5.48887e-09	2.43e-09	0.000825856	1.36809e-06	3.12e-12	0.00262525	1.08086e-09	1.23e-10	0.00173765	1.37268e-08	1.11e-08	0.0035112	4.79008e-07	4e-10	0.000658484	1.27293e-07	0.388845	1.18935	0.607492	0.208634	1.3359	0.437432	6.88e-06	3.42991	0.000369826	0.0066338	2.81081	0.0598592	0.772109	1.03464	0.87985	0.930839	0.971705	0.960101
indolin-2-one	Xenobiotics	Food Component/Plant	43374	LC/MS Pos	100004318	3386	134.06	59-48-3	321710	284794	C12312		1	0.000632929	0.280084	0.003607	0.0263092	0.554917	0.128557	0.000151387	0.375285	0.00101105	0.014648	0.487442	0.0477988	0.000582261	0.25435	0.00305279	0.0424815	0.377808	0.112087	0.432077	0.763843	0.6424	0.201879	0.781639	0.431287	0.912614	1.02348	0.931273	0.223197	0.686596	0.472591	0.156772	0.634472	0.357792	0.404677	0.837104	0.680098
ergothioneine	Xenobiotics	Food Component/Plant	37459	LC/MS Neg	100002154	821	228.081	58511-63-0	3032311	2297320	C05570	HMDB03045	1	0.000130681	0.139532	0.000979236	2.84e-06	0.0257653	0.00039973	4.1e-05	0.100029	0.00033825	8.19e-05	0.0461916	0.000709089	5.44e-05	0.0703099	0.000484419	3.52e-06	0.0210222	7.32681e-05	0.0560287	0.542245	0.172066	0.00502148	0.59101	0.0765437	0.0123563	0.38873	0.0706628	0.563048	1.05955	0.774542	0.748331	1.05059	0.865176	0.936226	1.06325	0.960101
homostachydrine*	Xenobiotics	Food Component/Plant	33009	LC/MS Pos	100001550	1211	158.118	1195-94-4	441447	390180	C08283	HMDB33433	1	1.22e-06	0.461912	2.28547e-05	1.37e-05	0.558212	0.00110187	4.57e-10	0.410557	5.12754e-08	4.8e-06	0.370166	0.000103015	1.59e-08	0.385355	5.9466e-07	1.22e-06	0.431007	4.03318e-05	0.148091	1.12509	0.339704	0.00891614	1.508	0.104765		1			1		0.0791406	1.19867	0.255539	0.0249842	1.29514	0.211817
4-allylphenol sulfate	Xenobiotics	Food Component/Plant	37181	LC/MS Neg	100001868	3805	213.023						1	0.014828	0.29821	0.0443263	0.257212	0.450027	0.489223	0.000952298	0.216944	0.00418551	0.00162851	0.366307	0.00855797	0.000575704	0.237101	0.00304689	0.962948	2.15085	0.97862	0.991293	0.974122	0.991293	0.0402338	1.91217	0.194525	0.815703	0.708661	0.877188	0.265446	1.55644	0.508373	0.483474	1.1963	0.662209	0.189907	0.464912	0.497291
cinnamoylglycine	Xenobiotics	Food Component/Plant	38637	LC/MS Neg	100002253	3127	204.067	16534-24-0	709625	618829		HMDB11621	1	4.13e-08	0.0147586	1.80272e-06	0.000392796	0.00912499	0.00933428	5.65e-08	0.0242652	1.76092e-06	1.2e-05	0.038618	0.000163317	1.32e-12	0.00757139	2.4684e-10	1.06e-05	0.0330293	0.000165478	0.0147331	0.586384	0.0853607	0.539599	1.01781	0.71106	0.855535	0.964093	0.906712	0.00689712	4.3075	0.0598592	0.265347	1.21785	0.483156	0.360281	1.01639	0.639869
cinnamate	Xenobiotics	Food Component/Plant	12115	LC/MS Neg	1259	2878	147.045	140-10-3	444539	392447	C00423	HMDB00930	1	9.6e-07	0.0426251	2.00514e-05	0.00016296	0.0566723	0.00655332	1.34e-06	0.0842105	2.08817e-05	5.37e-05	0.173813	0.000521441	5.85e-07	0.0641655	1.09395e-05	3.26e-05	0.111554	0.000389813	0.00566681	0.416302	0.0606069	0.50557	0.677685	0.683793	0.478819	0.82245	0.650672	0.0681065	2.07844	0.22441	0.691787	0.923631	0.827039	0.752594	0.999147	0.884869
daidzein sulfate (2)	Xenobiotics	Food Component/Plant	48728	LC/MS Neg	100006363	3330	333.008						1	9.35e-05	0.0741036	0.000748806	0.00727318	0.11533	0.0545974	0.00172496	0.295708	0.00662812	0.000398517	0.0999323	0.00281484	1.55e-08	0.145154	5.9466e-07	0.0122482	0.216775	0.0430219	0.0193314	0.250597	0.0978759	0.72702	1.15408	0.826693		1			1		0.247762	0.510515	0.46013	0.357663	0.532027	0.639869
equol sulfate	Xenobiotics	Food Component/Plant	40478	LC/MS Neg	100003429	3630	321.044			23936050			1	2.74e-08	0.0215158	1.39989e-06	0.0244192	0.0664083	0.120984	7.43e-05	0.0824912	0.000563274	0.00230918	0.079624	0.0115047	2.12e-07	0.040495	4.44644e-06	0.00516803	0.221447	0.0220033	0.00932497	0.260825	0.0725444	0.901635	0.834024	0.943455		1			1		0.0852531	0.53132	0.264758	0.299468	0.299884	0.593663
kojibiose	Xenobiotics	Food Component/Plant	21040	LC/MS Polar	100000928	3500	387.114	2140-29-6	164939	3592384	C19632	HMDB11742	1	0.0316604	0.0926539	0.0801494	0.0319154	5.32815	0.144906	0.000321266	0.0780382	0.00176696	0.57111	3.40151	0.696776	0.146608	0.375161	0.246988	0.090754	0.753888	0.199233	0.235819	1.70118	0.441589	0.646218	0.763874	0.776465	0.340893	1.43282	0.522331	0.177812	0.487661	0.415613	0.819919	0.550329	0.903739	0.0253252	2.89069	0.211817
ferulate	Xenobiotics	Food Component/Plant	35630	LC/MS Neg	100001542	1755	193.051	537-98-4	445858	393368	C01494	HMDB00954	1	3.42e-06	0.0411991	5.49154e-05	0.163724	0.236576	0.392241	0.019076	0.0915124	0.0535083	0.222801	0.51148	0.365656	2.8e-08	0.0716548	7.854e-07	0.0208039	0.201037	0.0642406	0.112644	0.450203	0.272869	0.394862	0.462531	0.597057		1			1		0.270941	0.574966	0.48726	0.625397	1.17678	0.824587
N-(2-furoyl)glycine	Xenobiotics	Food Component/Plant	31536	LC/MS Pos	100001086	2099.5	170.045	5657-19-2;5657-19-2	21863	20549		HMDB00439	1	0.039701	0.0689048	0.0937477	0.74676	0.520091	0.844229	0.0212914	0.161661	0.0591311	0.754837	1.41704	0.840716	0.00481234	0.160047	0.0168733	0.0460653	0.194757	0.119855	0.187007	2.31921	0.386389	0.285013	2.3388	0.505434	0.143433	5.44123	0.299409	0.153941	6.3723	0.383271	0.80894	0.430528	0.899001	0.252862	1.44183	0.560478
2-piperidinone	Xenobiotics	Food Component/Plant	43400	LC/MS Pos	100004295	2047	100.076	675-20-7	12665	12144			1	0.0444199	0.819609	0.102311	0.225558	1.21121	0.460403	0.0745064	0.729989	0.153669	0.601375	0.964929	0.720102	0.0192358	0.806705	0.0487033	0.630847	1.04933	0.767394	0.630624	1.05864	0.791095	0.223808	1.12115	0.454057	0.59081	0.94288	0.723852	0.431857	0.893184	0.661543	0.213115	0.940046	0.42547	0.741813	1.01907	0.884869
erythritol	Xenobiotics	Food Component/Plant	20699	GC/MS	100000846	1517.5	217	149-32-6	222285	13835932	C00503	HMDB02994	1	0.848836	1.02378	0.892375	0.0346878	1.3641	0.149154	0.72499	1.12857	0.815068	0.000705284	1.58826	0.00452355	0.013996	1.33123	0.0384889	0.14853	1.19291	0.287062	0.053268	1.28336	0.167318	0.13177	0.804203	0.343199	0.161467	1.41471	0.328317	0.431054	0.936361	0.661543	0.138685	0.88692	0.328496	0.935678	0.979448	0.960101
gluconate	Xenobiotics	Food Component/Plant	587	LC/MS Polar	338	2922	195.051	527-07-1	10690	10240	C00257	HMDB00625	1	0.815503	0.907208	0.866375	0.282238	1.29051	0.518956	0.378106	0.840704	0.50146	0.296635	1.32666	0.444953	0.998056	0.859241	0.999	0.693546	0.895067	0.808657	0.603939	1.08575	0.773152	0.748	1.01186	0.84206	0.979403	1.00616	0.988405	0.996832	1.04021	0.999453	0.837256	1.22854	0.915902	0.519774	1.12985	0.758115
mannitol/sorbitol	Carbohydrate	Fructose, Mannose and Galactose Metabolism	46142	LC/MS Polar	100001740	2260	181.072		5780	440	C01507	HMDB00247	1	0.496591	0.935866	0.621389	0.0714388	1.60601	0.242289	0.0679178	3.29397	0.14324	0.793494	1.09478	0.866477	0.436711	1.28221	0.561915	0.661222	1.20121	0.788973	0.802328	0.964131	0.914621	0.612335	0.876575	0.760698	0.0548199	3.39346	0.166277	0.0474555	0.59754	0.188376	0.0350643	1.38213	0.167529	0.517211	0.854886	0.756336
fructose	Carbohydrate	Fructose, Mannose and Galactose Metabolism	577	GC/MS	878	1758	217	57-48-7	5984	5764	C00095	HMDB00660	1	0.00564867	0.400231	0.0213057	0.485635	0.442373	0.686966	0.898547	1.3157	0.931179	0.250305	0.652599	0.396791	0.0929442	1.72573	0.175561	0.834179	1.15294	0.908544	0.110021	0.628151	0.267669	0.435183	1.25811	0.634221	0.206505	2.06495	0.38431	0.0160697	1.856	0.0965929	0.0784422	0.572198	0.255539	0.945822	0.767785	0.963713
mannitol	Carbohydrate	Fructose, Mannose and Galactose Metabolism	15335	GC/MS	100000277	1839	319.1	69-65-8	6251	6015	C00392	HMDB00765	1	0.568873	0.98586	0.678783	0.970802	2.29674	0.98126	0.029981	10.1602	0.0757261	0.169951	2.08601	0.299156	0.169326	2.20707	0.277754	0.827559	1.26806	0.906605	0.384482	1.08383	0.607492	0.617504	0.899151	0.763754	0.0119641	11.1699	0.06914	0.47718	0.816653	0.701416	0.464303	1.77492	0.650489	0.867859	0.983874	0.933157
sorbitol	Carbohydrate	Fructose, Mannose and Galactose Metabolism	15053	GC/MS	506	1843	319.1	6706-59-8	5780	96680	C00794	HMDB00247	1	0.740696	0.952602	0.806727	0.0735301	1.62342	0.247889	0.242487	0.844696	0.36373	0.306843	1.3835	0.450803	0.271499	0.828051	0.39872	0.566746	1.11901	0.720614	0.105098	0.729903	0.260199	0.609866	0.817568	0.760698	0.10702	0.647224	0.256436	0.150315	0.696742	0.378233	0.242031	1.23536	0.454011	0.614422	0.838764	0.819715
galactonate	Carbohydrate	Fructose, Mannose and Galactose Metabolism	27719	LC/MS Polar	100001026	3085	195.051	299-28-5	128869	114198	C00880	HMDB00565	1	7.62e-06	0.079621	0.000101963	0.291895	0.725899	0.524624	3.11e-05	0.127847	0.000273595	0.0516998	0.605139	0.123284	0.000255892	0.16142	0.00162101	0.00584065	0.150814	0.0242822	0.645441	1.21094	0.804297	0.078485	1.46593	0.271568	0.0426066	1.94439	0.14091	0.84693	1.22206	0.942359	0.178838	0.758856	0.38303	0.526965	1.22624	0.764643
mannose	Carbohydrate	Fructose, Mannose and Galactose Metabolism	584	GC/MS	803	1753.5	204	3458-28-4	18950	141983	C00159	HMDB00169	1	0.589418	1.12344	0.69445	0.17659	1.42654	0.400116	0.80287	1.01585	0.867842	0.689528	1.03954	0.794952	0.958378	1.02086	0.974004	0.532705	1.12197	0.69141	0.6842	0.949819	0.835914	0.554907	1.0829	0.720144	0.434203	0.85885	0.609661	0.0663258	0.789123	0.222292	0.370607	1.18713	0.585224	0.279758	1.2433	0.579058
gamma-glutamylthreonine*	Peptide	Gamma-glutamyl Amino Acid	33364	LC/MS Pos	100001314	996.6	249.108	5652-48-2		21403107		HMDB29159	1	0.000234328	3.13239	0.00154932	0.000407775	2.65213	0.00933428	0.000510048	3.26822	0.00260124	4.14e-05	3.39612	0.000434	9.68e-05	2.13419	0.000775783	0.00216309	2.19836	0.0110514	0.01206	0.755366	0.0801958	0.333502	0.829885	0.545203	0.308111	0.788123	0.489946	0.859257	1.06269	0.944081	0.0320018	0.752912	0.161162	0.097737	0.69718	0.362872
gamma-glutamyllysine	Peptide	Gamma-glutamyl Amino Acid	33934	LC/MS Pos	100001262	760	276.155	17105-15-6	65254;14284565	58747		HMDB03869	1	0.00189865	1.37375	0.0088185	0.0861806	1.35457	0.268065	0.0044248	1.55966	0.0149537	0.543292	1.06071	0.679724	0.299271	1.18559	0.427204	0.0957108	1.22992	0.207681	2.21e-05	0.464504	0.000828013	0.171588	0.77299	0.39662	9.85e-05	0.527366	0.00318097	0.000866001	0.605297	0.0208217	0.00971288	0.736278	0.0875726	0.445011	1.08058	0.704945
gamma-glutamylleucine	Peptide	Gamma-glutamyl Amino Acid	18369	LC/MS Pos	1268	2757.2	261.144	2566-39-4	151023	133115		HMDB11171	1	0.0259499	0.782749	0.0675179	0.743913	0.910174	0.842851	0.268151	0.844081	0.387074	0.0555935	0.766493	0.129255	0.0157558	0.80994	0.0420905	0.0349641	0.79932	0.0977604	0.74289	1.04978	0.877109	0.270182	1.18867	0.494959	0.568332	1.13203	0.710739	0.984486	1.00103	0.996787	0.0362708	0.784335	0.170382	0.0881326	1.28843	0.359556
gamma-glutamylphenylalanine	Peptide	Gamma-glutamyl Amino Acid	33422	LC/MS Pos	100000491	2865	295.129	7432-24-8	111299	99868		HMDB00594	1	0.1544	0.864527	0.269481	0.0634401	0.638062	0.22323	0.213552	0.836002	0.331863	0.00491799	0.662009	0.0211525	0.0112785	0.52044	0.0326145	0.0137542	0.761334	0.0471332	0.570992	1.09246	0.741103	0.784418	1.01605	0.865777	0.659846	1.05642	0.778076	0.546466	1.05419	0.76312	0.0140813	0.776513	0.102179	0.562467	0.871853	0.792763
gamma-glutamylisoleucine*	Peptide	Gamma-glutamyl Amino Acid	34456	LC/MS Pos	100001485	2661	261.144		14253342	21403145		HMDB11170	1	0.436817	0.928164	0.565648	0.399079	1.14063	0.62246	0.985824	1.0437	0.987585	0.928559	0.975117	0.961291	0.00501094	0.503949	0.0174605	0.148459	0.86227	0.287062	0.478219	1.08918	0.680403	0.879693	0.936897	0.937896	0.405189	1.22476	0.582327	0.0604026	0.80095	0.215501	0.0380856	0.788191	0.173088	0.216376	1.1775	0.533074
gamma-glutamylvaline	Peptide	Gamma-glutamyl Amino Acid	43829	LC/MS Pos	100001126	2045	247.129	2746-34-1	7015683			HMDB11172	1	0.695462	1.03683	0.767877	0.383567	1.1353	0.611751	0.315834	1.20798	0.439659	0.268222	1.10418	0.417415	0.85495	1.00349	0.906667	0.933053	1.00537	0.962158	0.919949	0.999182	0.956197	0.797019	0.931442	0.876254	0.425613	1.16412	0.60222	0.259541	0.905907	0.508019	0.0477457	0.781301	0.199178	0.461379	1.0881	0.715011
gamma-glutamyltyrosine	Peptide	Gamma-glutamyl Amino Acid	2734	LC/MS Pos	1102	2080.4	311.124	7432-23-7	94340	85142		HMDB11741	1	0.897394	1.00229	0.928794	0.907906	0.839553	0.950095	0.975587	1.01636	0.980832	0.151019	0.707813	0.271834	0.0645374	1.29758	0.132787	0.857844	1.0567	0.922309	0.0193049	0.632039	0.0978759	0.90976	0.936426	0.948719	0.0513378	0.640911	0.161054	0.252024	0.789485	0.503751	0.00798208	0.668997	0.0820331	0.119406	1.37912	0.397786
gamma-glutamylglutamate	Peptide	Gamma-glutamyl Amino Acid	36738	LC/MS Pos	331	1045	277.103	1116-22-9	92865	83831	C05282	HMDB11737	1	0.139647	0.674553	0.251361	0.000883743	2.21285	0.0146337	0.248049	0.839382	0.370094	0.0132456	0.628804	0.0445651	0.875944	1.03371	0.924104	0.500007	0.804637	0.667468	0.718727	1.02787	0.860092	8.28e-05	2.44417	0.00466992	0.131877	1.27903	0.283924	0.0681752	0.694536	0.22441	0.159322	0.684392	0.359439	0.000214012	4.17453	0.0163095
gamma-glutamylglutamine	Peptide	Gamma-glutamyl Amino Acid	2730	LC/MS Pos	1140	817.9	276.119	10148-81-9	150914	133013	C05283	HMDB11738	1	0.242293	1.20077	0.369021	0.186016	0.577813	0.415582	0.20452	1.1089	0.321388	0.0169461	0.574994	0.0537268	0.249138	0.943734	0.373707	0.137545	1.67427	0.272184	0.799913	0.900059	0.914621	0.0656431	1.51136	0.241979	0.058848	0.831195	0.173696	0.280895	1.50398	0.52835	0.697344	1.00948	0.827039	0.511186	0.814046	0.75249
gamma-glutamylmethionine	Peptide	Gamma-glutamyl Amino Acid	44872	LC/MS Pos	100001313	2016.5	279.101	17663-87-5	7009567	5373147		HMDB29155	1	0.212529	1.44033	0.337405	0.0777058	0.336645	0.252881	0.790475	0.982686	0.857749	0.278664	0.970172	0.426315	0.0193598	1.24406	0.0487033	0.0770411	4.38369	0.178541	0.426188	1.09118	0.642138	0.360634	1.15028	0.563409	0.10847	0.744478	0.256681	0.379884	3.31498	0.617871	0.901676	0.769512	0.9461	0.0524757	0.336242	0.295438
gamma-glutamyltryptophan	Peptide	Gamma-glutamyl Amino Acid	33947	LC/MS Pos	100001295	3035	334.14	66471-20-3	3989307	2302065		HMDB29160	1	0.28968	1.18309	0.417436	0.921522	0.897646	0.95372	0.135945	1.32112	0.239665	0.464094	0.757924	0.608282	0.0865032	0.76138	0.166193	0.62509	0.940031	0.76204	0.679202	0.854488	0.835503	0.939759	0.941197	0.967198	0.590838	0.954181	0.723852	0.25052	0.794696	0.503751	0.550752	0.790758	0.717646	0.646475	1.02672	0.834783
gamma-glutamylhistidine	Peptide	Gamma-glutamyl Amino Acid	18245	LC/MS Neg	1235	706	283.105	37460-15-4	7017195	5380197			1	0.116647	0.730179	0.218519	0.545183	1.29381	0.734302	0.186373	1.23088	0.301312	0.455387	1.00699	0.602623	0.0573964	0.725186	0.120597	0.454639	1.38109	0.629328	0.00129093	0.531572	0.0196082	0.429153	1.70425	0.630319	0.649029	0.896082	0.774799	0.198865	1.32644	0.444765	0.0571566	0.734973	0.219994	0.27934	1.22224	0.579058
gamma-glutamylalanine	Peptide	Gamma-glutamyl Amino Acid	37063	LC/MS Pos	100001843	1116	219.098	5875-41-2	440103	389104		HMDB29142	1	0.879617	1.03009	0.915453	0.0784192	0.590688	0.253736	0.241407	1.23976	0.363081	0.527754	1.23464	0.663258	0.100433	1.19248	0.184731	0.0793585	1.82584	0.182439	0.852513	0.965835	0.930639	0.661053	0.885806	0.784913	0.40476	1.16243	0.582327	0.0806224	1.85149	0.249614	0.289017	0.833725	0.503984	0.169019	0.663469	0.473005
pyroglutamine*	Amino Acid	Glutamate Metabolism	46225	LC/MS Pos	100001540	750	129.066	2353-44-8	134508	118562			1	0.0654885	2.02634	0.137845	0.105501	2.16022	0.312616	5.08e-05	3.31905	0.000407126	0.370142	1.50916	0.518943	0.396465	0.921205	0.525809	0.538434	0.93877	0.695427	0.262596	1.18982	0.471499	0.267961	1.3308	0.494959	0.0262368	1.94888	0.109954	0.91153	0.929717	0.967037	0.00774734	0.706415	0.0820331	0.38449	0.829855	0.664013
N-acetylglutamate	Amino Acid	Glutamate Metabolism	15720	LC/MS Pos	100000282	1492	190.071	8/3/5817	70914	1266066	C00624	HMDB01138	1	0.00387226	0.373164	0.0156562	0.626696	0.750024	0.800067	0.390681	0.846027	0.514488	0.921281	1.04637	0.959961	0.98459	1.04665	0.99166	0.421337	0.791549	0.596722	0.268448	1.29728	0.48047	0.0806582	2.29178	0.275704	0.0132443	2.94115	0.0734456	0.0330543	3.1973	0.151066	0.0174327	0.541753	0.11601	0.113315	1.72145	0.385331
N-acetylglutamine	Amino Acid	Glutamate Metabolism	33943	LC/MS Pos	100001253	1193	189.087	2490-97-3	182230	158492	C02716	HMDB06029	1	0.0164562	0.617905	0.0474276	0.482309	0.903133	0.685707	0.106203	1.3904	0.200607	0.0473887	1.31337	0.118059	0.545218	0.960075	0.656368	0.00293294	0.743535	0.0142096	0.0803654	0.694267	0.220319	0.0306341	0.744307	0.171869	0.0239779	1.56223	0.105311	0.623966	1.0824	0.815728	0.0799987	0.746113	0.255539	0.0252779	1.29924	0.211817
glutamine	Amino Acid	Glutamate Metabolism	53	LC/MS Polar	563	2969	145.062	56-85-9	5961	5746	C00064	HMDB00641	1	0.695063	1.0202	0.767877	0.144116	1.19424	0.359687	0.119519	1.12997	0.218999	0.263978	1.07084	0.412605	0.101516	0.918902	0.186114	0.198866	1.1208	0.355932	0.000683747	0.760815	0.0113019	0.296342	1.08959	0.509565	0.0295383	0.842672	0.119148	0.835619	0.97701	0.940537	0.576735	0.963339	0.737746	0.104755	1.17208	0.373274
glutamate	Amino Acid	Glutamate Metabolism	57	LC/MS Pos	561	710	148.06	56-86-0	611	591	C00025	HMDB00148	1	0.688508	0.944281	0.765874	0.0264878	1.61533	0.128557	0.710039	1.04056	0.812922	0.40241	1.13302	0.550662	0.939595	0.969892	0.963851	0.744985	1.10683	0.849252	0.629195	0.941765	0.791068	0.298476	1.28771	0.510123	0.816472	1.03779	0.877188	0.589699	0.903217	0.795375	0.453455	0.888208	0.638492	0.248014	1.36651	0.552533
N-acetyl-aspartyl-glutamate (NAAG)	Amino Acid	Glutamate Metabolism	35665	LC/MS Pos	100001612	1575.4	305.098	3106-85-2	5255	5065	C12270	HMDB01067	1	0.0156633	1.16828	0.0458479	0.488576	1.09041	0.687671	0.252896	1.24325	0.372384	0.000696604	1.53152	0.00451983	0.876334	1.01645	0.924104	0.203884	1.18062	0.363755	0.192526	0.891538	0.392553	0.10134	0.63671	0.305646	0.548437	0.948747	0.697187	0.261746	0.894283	0.508019	0.992615	1.01322	0.996237	0.342741	0.751875	0.624476
ophthalmate	Amino Acid	Glutathione Metabolism	34592	LC/MS Pos	100001311	1462	290.135	495-27-2	7018721	7993181		HMDB05765	1	0.240936	1.22285	0.368538	0.00724824	3.60274	0.0545974	0.0243689	2.01941	0.0666877	0.314253	1.69411	0.457421	0.258374	1.52852	0.382448	0.736459	1.24135	0.84124	0.00750324	0.167687	0.0631918	0.0964336	0.542535	0.297205	0.000301186	0.276917	0.00751596	0.0105754	0.255115	0.0731026	0.159374	0.412376	0.359439	0.176743	1.52921	0.480636
cysteine-glutathione disulfide	Amino Acid	Glutathione Metabolism	46734	LC/MS Pos	100001437	824	427.095	13081-14-6	4247235	3455404		HMDB00656	1	0.0104624	6.4089	0.0335994	0.654324	1.1786	0.815154	1.99e-06	46.8136	2.79098e-05	0.306843	1.27667	0.450803	0.765088	0.688865	0.838826	0.684494	1.20647	0.804782	0.826301	0.457128	0.927799	0.26701	1.35248	0.494959	0.0114251	3.33908	0.0667275	0.176625	1.46502	0.415613	0.116009	1.96356	0.289505	0.0650082	0.589349	0.323802
glutathione, oxidized (GSSG)	Amino Acid	Glutathione Metabolism	38783	LC/MS Pos	448	1512	307.083	103239-24-3	65359	58835	C00127	HMDB03337	1	0.244656	3.62434	0.369614	0.291248	1.82538	0.524624	1.86e-09	137.944	1.1594e-07	0.0510794	2.54642	0.123284	0.420098	1.33621	0.548616	0.582227	1.50885	0.73457	0.0938575	0.119048	0.245462	0.365405	1.54173	0.566177	0.00964441	4.53102	0.0615672	0.129259	2.15073	0.34201	0.941613	0.767196	0.965885	0.693157	0.670388	0.86002
5-oxoproline	Amino Acid	Glutathione Metabolism	1494	LC/MS Neg	1021	738.5	128.035	98-79-3	7405	7127	C01879	HMDB00267	1	0.202045	0.767327	0.325356	0.109315	1.403	0.317238	0.0479789	0.78613	0.107154	0.952632	1.01022	0.970016	0.124429	0.814884	0.21746	0.369789	0.809817	0.541282	0.361224	0.824938	0.59186	0.586923	0.923717	0.745551	0.179915	0.845153	0.346572	0.084357	0.665115	0.254933	0.423586	0.838434	0.61891	0.0837292	1.47733	0.349182
S-methylglutathione	Amino Acid	Glutathione Metabolism	33944	LC/MS Pos	100001259	1600	322.107	2922-56-7	3605667	2841309	C11347		1	0.187055	0.568197	0.305368	0.460227	1.22028	0.671264	0.589762	0.941701	0.702456	0.508081	1.36345	0.647281	0.702973	0.804027	0.793497	0.815026	1.19443	0.899892	0.682377	1.07276	0.835503	0.410761	1.57433	0.614507	0.0811412	1.77795	0.210125	0.386415	1.75904	0.625803	0.937947	1.06229	0.965885	0.283573	1.52222	0.584804
glycerophosphoglycerol	Lipid	Glycerolipid Metabolism	48857	LC/MS Polar	100001619	2430	245.043		439964	388990	C03274		1	0.583615	0.8453	0.689058	0.0286521	4.12399	0.136705	0.350527	1.25854	0.471573	0.0503662	2.86802	0.123284	0.48677	1.24209	0.605494	0.180561	1.80417	0.335525	0.0821711	0.569638	0.223093	0.614104	0.977729	0.761219	0.509429	0.848118	0.667014	0.425877	0.67996	0.658572	0.0308672	0.485401	0.156862	0.172222	1.39963	0.473005
glycerol	Lipid	Glycerolipid Metabolism	15122	LC/MS Neg	1254	758	91.0401	56-81-5	753	733	C00116	HMDB00131	1	0.185593	1.38781	0.304977	0.128842	1.40939	0.344548	0.00145917	1.91925	0.00588918	0.0890244	1.44738	0.181298	0.904349	0.982689	0.943458	0.79645	0.942051	0.883904	0.159562	0.799266	0.351531	0.49535	0.844181	0.6781	0.41766	1.10533	0.59403	0.440017	0.866938	0.668487	0.191709	0.860192	0.400528	0.290165	1.26074	0.589325
glycerol 3-phosphate (G3P)	Lipid	Glycerolipid Metabolism	15365	GC/MS	100000258	1719.7	357.1	29849-82-9	754	734	C00093	HMDB00126	1	0.693608	1.06539	0.767877	0.224541	2.37319	0.460403	0.889757	0.899746	0.927795	0.128702	1.41705	0.243443	0.187627	2.55048	0.299882	0.161047	1.7119	0.304743	0.752881	1.4685	0.884937	0.436913	1.51778	0.6351	0.6748	1.24018	0.781164	0.632984	0.90628	0.821792	0.711985	0.990771	0.839661	0.38839	1.38779	0.665676
threonine	Amino Acid	Glycine, Serine and Threonine Metabolism	1284	LC/MS Pos	564	701.5	120.066	72-19-5	6288	6051	C00188	HMDB00167	1	0.000197845	2.75664	0.00135789	0.00147689	2.34851	0.0219206	0.000882685	2.51248	0.00399344	3.28e-05	3.11332	0.000366048	1.33e-05	1.81221	0.000149226	0.00109644	1.66897	0.00616684	0.0525663	0.813994	0.167318	0.0584422	0.677683	0.224227	0.178227	0.741898	0.346572	0.463455	0.898376	0.687107	0.0163521	0.833108	0.11013	0.0552422	0.684974	0.301955
dimethylglycine	Amino Acid	Glycine, Serine and Threonine Metabolism	5086	GC/MS	806	1030	57.9	1118-68-9	673	653	C01026	HMDB00092	1	0.207489	0.745101	0.330337	0.0277938	0.510033	0.133743	0.0702873	0.65806	0.147131	0.645715	0.913999	0.755975	0.00761766	0.450848	0.0238743	0.000142	0.441198	0.00128716	0.230435	0.765173	0.434082	0.119656	0.692995	0.32842	0.139928	0.675788	0.293209	0.17812	1.24187	0.415613	0.227054	0.765459	0.436162	0.231631	0.756094	0.543367
N-acetylthreonine	Amino Acid	Glycine, Serine and Threonine Metabolism	33939	LC/MS Neg	100001274	821.6	160.062	17093-74-2	152204	3841173	C01118		1	0.0651125	1.46109	0.137569	0.332318	1.19901	0.565242	0.0305064	1.80614	0.0757261	0.000755438	2.21301	0.00468372	0.112522	1.27809	0.202195	0.00806076	1.38399	0.0312424	0.255659	0.823677	0.466822	0.164792	0.676533	0.384061	0.883919	1.01819	0.918464	0.145836	1.24868	0.371646	0.281912	0.825444	0.498698	0.0204049	0.542707	0.211817
serine	Amino Acid	Glycine, Serine and Threonine Metabolism	1648	LC/MS Polar	503	2988	104.035	56-45-1	5951	5736	C00065	HMDB00187	1	0.886765	0.981865	0.921187	0.234493	0.858954	0.468154	0.748845	1.02785	0.830241	0.436389	0.917763	0.585348	0.893236	0.996951	0.936646	0.86442	0.972732	0.925341	0.0145203	0.7156	0.0853607	0.0916965	0.81432	0.289096	0.00784463	0.749118	0.0555942	0.207617	0.870074	0.453804	0.112686	0.85635	0.289505	0.273094	0.872869	0.578754
homoserine	Amino Acid	Glycine, Serine and Threonine Metabolism	42560	GC/MS	100000458	1726.1	334.2	672-15-1	12647	12126	C00263	HMDB00719	1	0.000288645	1.76741	0.00182268	0.759819	1.21184	0.852148	0.000240789	1.85551	0.0013926	0.175809	1.4338	0.305612	0.949882	1.14206	0.967548	0.00304057	1.62815	0.0144814	0.046773	0.800331	0.157404	0.247862	0.743161	0.477114	0.133133	0.840223	0.284638	0.855407	0.879282	0.944081	0.329592	1.10121	0.537149	0.694058	1.05426	0.86002
sarcosine (N-Methylglycine)	Amino Acid	Glycine, Serine and Threonine Metabolism	1516	GC/MS	1023	1182.9	116	107-97-1	1088	1057	C00213	HMDB00271	1	0.0515297	0.648115	0.116304	0.490566	0.412442	0.68875	0.229012	0.794272	0.351026	0.748144	0.913838	0.838933	0.0647018	0.677378	0.132787	0.0269771	0.609426	0.079306	0.0402238	0.650945	0.150448	0.148489	0.28531	0.370567	0.303872	0.79774	0.488683	0.248056	0.632155	0.503751	0.68574	0.932026	0.824734	0.879778	0.607557	0.939877
betaine	Amino Acid	Glycine, Serine and Threonine Metabolism	3141	LC/MS Pos	799	734	118.086	107-43-7	247	24,219,951,173	C00719	HMDB00043	1	0.000519425	0.659465	0.00307281	0.00908583	0.702507	0.065581	0.00353608	0.734089	0.0123984	0.00108301	0.679932	0.00623012	2.14e-07	0.534751	4.44644e-06	4.91e-05	0.595416	0.000541063	0.857136	0.986116	0.930639	0.252864	1.11643	0.485086	0.128691	1.0977	0.28148	0.430262	1.08055	0.661543	0.431671	1.05264	0.62247	0.0402699	1.24319	0.257636
glycine	Amino Acid	Glycine, Serine and Threonine Metabolism	58	LC/MS Pos	340	700	263.147	56-40-6	750	730	C00037	HMDB00123	1	0.000818246	0.44852	0.00437956	0.00225378	0.206541	0.0269974	0.000733771	0.437415	0.00343038	0.00337292	0.363937	0.0158159	3.49e-06	0.424875	4.77534e-05	3.98e-05	0.26753	0.000456482	0.649597	1.06907	0.804913	0.874943	0.927066	0.9365	0.896461	1.04261	0.921516	0.344183	1.63354	0.58564	0.310548	0.896877	0.522881	0.723245	1.00701	0.871921
N-acetylserine	Amino Acid	Glycine, Serine and Threonine Metabolism	37076	LC/MS Polar	100001851	2000	146.046	97-14-3	65249	58744		HMDB02931	1	0.0161514	0.772892	0.0470315	0.207637	0.749853	0.447891	0.250987	0.864486	0.372384	0.925991	1.02083	0.960414	0.0723399	0.845745	0.143402	0.651908	0.953513	0.783718	0.313019	0.899222	0.528279	0.0813572	0.721263	0.276418	0.912588	1.00579	0.931273	0.937151	0.981907	0.981524	0.443535	0.929844	0.630881	0.070637	0.711995	0.325045
N-acetylglycine	Amino Acid	Glycine, Serine and Threonine Metabolism	27710	LC/MS Polar	100001006	1780	116.035	543-24-8	10972	10507		HMDB00532	1	0.206739	0.567766	0.330077	0.242666	0.218816	0.472904	0.260186	0.237308	0.380569	0.708332	2.5614	0.806631	0.940314	1.36313	0.963851	0.908397	0.909319	0.945405	0.58194	1.42646	0.750115	0.693385	2.95607	0.807995	0.565602	0.596214	0.708939	0.170336	34.6029	0.411335	0.0582303	0.21602	0.221307	0.168453	3.30339	0.473005
maltose	Carbohydrate	Glycogen Metabolism	15586	LC/MS Polar	913	3329.4	387.114	6363-53-7	10991489	388469	C00208	HMDB00163	1	0.576802	0.183227	0.68413	0.00604799	24.0953	0.0494637	0.340893	0.110576	0.464177	0.0192969	18.8667	0.0588396	0.340893	2.08046	0.461935	0.328166	2.09626	0.493179	0.895905	0.826133	0.951392	0.233623	0.374954	0.463592	0.340893	0.498567	0.522331	0.127055	0.29359	0.339179	0.296665	0.0913509	0.510264	0.893931	0.956003	0.949119
maltotetraose	Carbohydrate	Glycogen Metabolism	15910	LC/MS Neg	100000275	910	665.215	34612-38-9	446495	393830	C02052	HMDB01296	1	0.00194888	0.0943061	0.00897762	0.0824195	4.25061	0.26155	0.00279446	0.215535	0.0101141	0.757021	2.86259	0.84147	0.00530052	0.229421	0.0181461	0.251604	0.714743	0.411798	0.50962	0.739238	0.702837	0.85426	0.651782	0.922994	0.890024	1.68952	0.918464	0.19475	0.438944	0.440409	0.733644	0.793025	0.852613	0.102108	2.28767	0.370585
glycerate	Carbohydrate	Glycolysis, Gluconeogenesis, and Pyruvate Metabolism	1572	LC/MS Polar	1052	2070.4	105.019	600-19-1	752	732	C00258	HMDB00139	1	0.24132	0.794728	0.368538	0.0390872	1.79633	0.158317	0.0529543	0.743827	0.115593	0.337494	1.20201	0.484118	0.0450663	0.728267	0.100326	0.958266	0.987471	0.975626	0.92474	0.971477	0.956685	0.332231	1.12773	0.545203	0.819391	0.909255	0.878605	0.298539	0.754613	0.543795	0.0331481	1.53618	0.161851	0.0168933	1.58505	0.202361
lactate	Carbohydrate	Glycolysis, Gluconeogenesis, and Pyruvate Metabolism	527	LC/MS Polar	482	1468.8	89.0244	79-33-4	612	592	C00186	HMDB00190	1	0.0212478	0.677267	0.0587272	0.285059	1.16037	0.519379	0.798711	0.944439	0.865013	0.292872	1.16016	0.440492	0.133455	1.09497	0.230694	0.269902	0.920256	0.43114	0.205199	0.830665	0.406607	0.914639	0.992086	0.950012	0.25127	1.15835	0.428778	0.914576	0.9919	0.967037	0.0950569	0.855874	0.268664	0.552779	0.927997	0.783916
glucose	Carbohydrate	Glycolysis, Gluconeogenesis, and Pyruvate Metabolism	20488	LC/MS Polar	572	2342	179.056	50-99-7	79025	71358	C00031	HMDB00122	1	0.166533	0.886619	0.282754	0.295664	1.33126	0.526768	0.2721	0.869848	0.391406	0.559994	1.10061	0.690845	0.848333	0.98566	0.906667	0.26358	1.12562	0.425667	0.0370056	0.782674	0.146459	0.337155	1.16682	0.549582	0.0214296	0.767869	0.0980406	0.800504	0.964659	0.923956	0.127589	0.855873	0.310097	0.38915	1.14482	0.665676
1,5-anhydroglucitol (1,5-AG)	Carbohydrate	Glycolysis, Gluconeogenesis, and Pyruvate Metabolism	20675	LC/MS Neg	100000580	802	163.061	154-58-5	64960		C07326	HMDB02712	1	3.71e-06	2.53982	5.79172e-05	0.000354311	2.58583	0.00933428	3.51e-06	2.75171	4.47525e-05	3.62e-05	2.41608	0.000396071	1.65e-06	2.58798	2.43592e-05	3.03e-06	3.46092	6.81144e-05	0.888574	1.01971	0.951198	0.112165	1.27707	0.321122	0.280032	1.10479	0.458942	0.224242	1.19323	0.472591	0.398559	0.896829	0.605685	0.0500903	0.720805	0.291779
pyruvate	Carbohydrate	Glycolysis, Gluconeogenesis, and Pyruvate Metabolism	42582	LC/MS Neg	823	732.4	87.0088	127-17-3	1060	96901	C00022	HMDB00243	1	0.26864	0.805638	0.397305	0.863933	0.982345	0.923672	0.491874	1.30544	0.618702	0.0794612	1.16365	0.16483	0.21897	1.2083	0.335635	0.281892	1.11697	0.443763	0.463412	0.895976	0.668529	0.737683	0.998887	0.835084	0.284226	1.45183	0.458942	0.127483	1.18324	0.339179	0.426262	0.889973	0.61891	0.911947	0.973698	0.954324
4-guanidinobutanoate	Amino Acid	Guanidino and Acetamido Metabolism	15681	LC/MS Pos	100000096	1150	146.092	463-003;463-00-3	500	486	C01035	HMDB03464	1	5.01e-07	0.184627	1.12625e-05	0.0235476	0.354269	0.120521	0.101163	0.705764	0.193035	0.0160276	0.5565	0.0516959	0.0472885	0.584714	0.104857	0.000112783	0.200578	0.001112	0.067355	0.753409	0.195754	0.273807	1.1886	0.494959	0.00327849	2.88002	0.035292	0.0949238	1.8671	0.27774	0.0114637	0.619291	0.0951091	0.857619	0.887574	0.933157
guanidinosuccinate	Amino Acid	Guanidino and Acetamido Metabolism	32446	LC/MS Polar	100001212	3550	174.052	6133-30-8	97856	88329	C03139	HMDB03157	1		1		0.0295376	0.470872	0.139745		1		0.298369	0.806903	0.446292		1		0.00186614	0.372053	0.0098016		1		0.0467955	0.574005	0.20552		1		0.676965	0.983637	0.854837		1		0.56465	1.05922	0.792763
heme	Cofactors and Vitamins	Hemoglobin and Porphyrin Metabolism	41754	LC/MS Pos	100001386	5003	616.176	14875-96-8	26945		C00032	HMDB03178	1	0.0103088	9.48513	0.0332962	0.332052	10.2087	0.565242	0.0811441	4.17185	0.163748	0.662183	2.01964	0.771067	0.161105	0.264256	0.267396	0.652633	0.820979	0.783718	0.45067	0.47945	0.653859	0.641175	1.53022	0.776465	0.0370404	0.210877	0.133599	0.705645	0.302732	0.869114	0.000363963	98.1418	0.0203455	0.209424	10.346	0.521707
bilirubin (Z,Z)	Cofactors and Vitamins	Hemoglobin and Porphyrin Metabolism	43807	LC/MS Neg	1090	4796.2	583.256	635-65-4	5280352	4444055	C00486	HMDB00054	1	0.0177355	1.93375	0.0505956	0.132062	0.60664	0.345819	0.0855622	1.48541	0.170214	0.586662	1.13669	0.707036	0.328788	1.21421	0.452627	0.270014	1.24729	0.43114	0.0047105	0.453443	0.0519079	0.00230099	0.300356	0.0530864	0.000694063	0.348313	0.013212	0.0652009	0.562789	0.222292	0.12278	0.662751	0.303689	0.992976	1.00638	0.994743
bilirubin (E,E)*	Cofactors and Vitamins	Hemoglobin and Porphyrin Metabolism	32586	LC/MS Neg	100001950	4294	583.256	114-25-0	5315454	4474753			1	0.0198215	10.1799	0.0554213	0.399126	0.615777	0.62246	0.340893	1.73946	0.464177		1		0.0896083	1.3147	0.170189	0.386996	1.25692	0.559105	0.296665	0.435373	0.513002	0.0182995	0.0973984	0.143346	0.00668435	0.0743931	0.0493609	0.241504	0.158172	0.494636	0.443136	3.88118	0.630881	0.447936	1.41835	0.704945
biliverdin	Cofactors and Vitamins	Hemoglobin and Porphyrin Metabolism	2137	LC/MS Neg	250	4695.6	581.241	55482-27-4;55482-27-4	5353439	10628548	C00500	HMDB01008	1	0.624079	2.4267	0.72019	0.765991	0.760399	0.855661	0.72702	0.784085	0.815716	0.331207	0.828406	0.477555	0.415724	1.44197	0.546186	0.422589	0.404579	0.596722	0.182048	0.597263	0.37893	0.065096	0.284914	0.24154	0.111992	0.192981	0.26275	0.0557986	0.310396	0.204348	0.401239	0.902185	0.605945	0.892418	1.34245	0.949119
N-acetylhistamine	Amino Acid	Histidine Metabolism	48679	LC/MS Neg	100006123	1730	152.083	673-49-4	69602	62805	C05135	HMDB13253	1	6.6e-05	0.366135	0.000562	0.742493	0.94376	0.842851	0.000406003	0.304402	0.00212867	0.903245	0.972901	0.954566	0.0193308	0.584809	0.0487033	0.0355914	0.537963	0.0990216	0.00604173	2.09424	0.0606331	0.668468	1.13194	0.788737	0.0277259	1.74113	0.114447	0.370983	1.16689	0.608765	0.0486194	0.638923	0.19984	0.917921	0.984682	0.957018
1-methylimidazoleacetate	Amino Acid	Histidine Metabolism	32350	LC/MS Pos	100001208	833	141.066	2625-49-2	75810	68319	C05828	HMDB02820	1	0.458176	1.12644	0.585216	0.0244977	2.85006	0.120984	0.294174	0.747851	0.414652	0.000928417	3.42694	0.00545323	0.00593273	2.14258	0.0199297	0.0369655	1.93708	0.101836	0.0016249	3.22024	0.022273	0.241415	1.37256	0.472771	0.015721	2.13794	0.0825385	0.132634	1.65038	0.34927	0.00991682	0.454868	0.0879921	0.220404	0.688448	0.534447
N-acetylhistidine	Amino Acid	Histidine Metabolism	33946	LC/MS Pos	100001293	848	198.087	39145-52-3	75619	68142	C02997	HMDB32055	1	0.0687668	1.4068	0.143137	0.395596	1.17238	0.621169	0.00541228	1.67036	0.0178605	2.05e-05	2.34848	0.0002542	0.0121844	1.4198	0.0345226	0.0771984	1.19652	0.178541	0.418822	1.16943	0.636157	0.733223	0.69039	0.832068	0.0067433	1.38853	0.0493609	0.0625998	1.38296	0.220495	0.320819	1.19814	0.53214	0.181538	1.29125	0.486695
4-imidazoleacetate	Amino Acid	Histidine Metabolism	32349	LC/MS Pos	100001207	757	127.05	645-65-8	96215	86856	C02835	HMDB02024	1	0.00125817	0.263792	0.00623957	0.145114	0.485794	0.359687	0.00149937	0.147564	0.00600819	0.0420668	0.342999	0.107184	0.102171	0.573426	0.186704	0.0317066	0.486566	0.0895432	0.69499	1.49737	0.845421	0.761182	1.14853	0.849008	0.598832	0.837626	0.730575	0.695449	0.810927	0.869114	0.482701	0.82847	0.662209	0.263709	1.31144	0.566672
histidine	Amino Acid	Histidine Metabolism	59	LC/MS Neg	355	755.9	154.062	5934-29-2	6274	752	C00135	HMDB00177	1	0.0934152	1.19725	0.18041	0.685163	0.924992	0.817469	0.987753	1.00307	0.987753	0.0177231	1.21692	0.0555588	0.854567	1.00925	0.906667	0.0641403	1.09107	0.151457	0.214394	1.12598	0.416918	0.959196	0.975041	0.978276	0.544312	0.94336	0.696568	0.00492535	1.28276	0.0529254	0.0794475	1.17199	0.255539	0.44826	1.057	0.704945
hydantoin-5-propionic acid	Amino Acid	Histidine Metabolism	40473	LC/MS Polar	100002514	2080	171.041	5624-26-0	782	761	C05565	HMDB01212	1	0.927148	1.11739	0.947778	0.487098	0.614284	0.687309	0.340893	0.811163	0.464177	0.692634	0.342904	0.796119	0.943233	0.971871	0.963851	0.404386	0.584287	0.578282	0.0426491	0.255393	0.150448	0.0120454	0.205429	0.109574	0.0256606	0.1854	0.109207	0.00692764	0.114674	0.0598592	0.917275	1.19508	0.953422	0.399619	1.67231	0.677667
N-acetyl-1-methylhistidine*	Amino Acid	Histidine Metabolism	43255	LC/MS Pos	100004299	987	212.103						1	0.679846	1.257	0.761237	0.762258	0.96483	0.853183	0.557355	1.15243	0.678381	0.00125358	2.02487	0.00699499	0.19711	1.25411	0.312369	0.678184	1.02921	0.800025	0.483045	0.874955	0.683901	0.00887935	0.545668	0.104765	0.649194	0.80217	0.774799	0.437223	1.14518	0.666072	0.0660266	0.693982	0.237749	0.0446316	0.629529	0.276127
3-methylhistidine	Amino Acid	Histidine Metabolism	15677	LC/MS Neg	100000042	906.3	168.078	368-16-1	64969	58494	C01152	HMDB00479	1	0.0130642	1.43736	0.0407893	0.469253	1.10187	0.677775	3.17e-05	1.81981	0.000273595	9.89e-06	1.81632	0.000146842	0.0024014	1.37139	0.00948721	1.6e-05	1.54075	0.000214095	0.108889	0.860021	0.266068	0.277538	0.839029	0.497707	0.385479	1.08885	0.566325	0.0102985	1.38306	0.0730138	0.425045	1.09515	0.61891	0.0378178	0.720835	0.247575
trans-urocanate	Amino Acid	Histidine Metabolism	607	LC/MS Pos	537	1125.4	139.05	104-98-3	736715	643824	C00785	HMDB00301	1	0.357855	0.393777	0.491689	0.364209	1.65852	0.59434	0.867972	0.842635	0.915246	0.844132	0.978508	0.900622	0.0396259	1.60614	0.091107	0.0611334	0.620292	0.146825	0.54214	0.504547	0.720828	0.0531454	0.282617	0.21564	0.726348	1.07967	0.810498	0.0102719	0.166741	0.0730138	0.361934	0.389328	0.576096	0.550051	0.900498	0.782017
imidazole lactate	Amino Acid	Histidine Metabolism	15716	LC/MS Pos	100000263	782.7	157.061	14403-45-3	440129	389128	C05568	HMDB02320	1	0.281923	2.01192	0.408352	0.614384	1.17614	0.792175	0.000258922	4.8021	0.0014822	0.000114576	6.28209	0.00095423	0.320862	1.63929	0.450008	0.027235	3.09764	0.079306	0.363352	1.52573	0.591895	0.287245	0.352911	0.505434	0.00160202	3.64164	0.0237706	0.0763721	1.885	0.239965	0.902095	0.960658	0.9461	0.134013	0.258639	0.425199
1-methylhistidine	Amino Acid	Histidine Metabolism	30460	LC/MS Neg	100001051	1227	168.078	332-80-9	92105	83153	C01152	HMDB00001	1	0.0390087	0.508838	0.0925017	0.130541	0.452344	0.345819	0.0450155	0.657627	0.102242	0.663284	1.10668	0.771067	0.197046	0.688493	0.312369	0.222033	0.872117	0.383947	0.935556	0.997452	0.964738	0.114637	0.50255	0.323278	0.238419	1.28912	0.416854	0.364064	1.22951	0.607064	0.390232	0.804273	0.600935	0.0332186	0.402346	0.230889
histamine	Amino Acid	Histidine Metabolism	1574	LC/MS Pos	354	579	112.087	51-45-6	774	753	C00388	HMDB00870	1	0.00947782	0.435024	0.0317055	0.564573	1.19571	0.754998	0.0491933	0.561099	0.108651	0.493252	0.873274	0.631271	0.257614	0.804265	0.382332	0.329956	0.875026	0.493179	0.4993	0.851132	0.694934	0.382173	1.20852	0.585722	0.881786	1.0978	0.918464	0.646941	0.882624	0.833935	0.0512386	0.61393	0.207554	0.0275202	0.620495	0.215622
N-acetyl-3-methylhistidine*	Amino Acid	Histidine Metabolism	43256	LC/MS Pos	100002204	917	212.103	37841-04-6	193270	19993498			1	0.516661	0.911307	0.635369	0.956257	1.22972	0.973549	0.103621	1.80615	0.197055	0.000164437	2.41081	0.0013108	0.25112	1.65406	0.375676	0.0129521	1.6053	0.0449327	0.0827261	0.467187	0.22352	0.892177	0.68799	0.939645	0.657617	0.925936	0.778076	0.23665	1.34877	0.488311	0.258898	0.648504	0.474505	0.595944	0.947767	0.811897
imidazole propionate	Amino Acid	Histidine Metabolism	40730	LC/MS Pos	100003434	1020	141.066	1074-59-5	70630	63798		HMDB02271	1	0.608522	1.21367	0.70741	0.143303	1.86384	0.359687	0.842427	0.985693	0.896777	0.189631	1.76779	0.325582	0.000415198	4.12058	0.00232926	0.00840909	2.16549	0.0317883	0.103056	2.13318	0.257741	0.574671	1.14296	0.73418	0.0772441	1.73248	0.201938	0.963911	1.08406	0.988948	0.0862891	0.425322	0.264766	0.47553	1.115	0.724815
inositol 1-phosphate (I1P)	Lipid	Inositol Metabolism	1481	GC/MS	370	2057.8	318.1	573-35-3;106032-59-1	440194	17215924	C04006	HMDB00213	1	0.125353	1.16862	0.231584	0.901384	0.959715	0.945027	0.124686	1.21899	0.223478	0.00264365	1.95489	0.0128274	0.0638825	1.31998	0.132244	0.000613751	1.90307	0.00401079	0.0247845	1.3601	0.11705	0.402908	1.16441	0.605973	0.0080283	1.41872	0.0557916	0.00103778	2.37184	0.0220728	0.099593	0.802849	0.272904	0.707244	1.03329	0.86002
myo-inositol	Lipid	Inositol Metabolism	1124	LC/MS Polar	363	3506.3	225.062	87-89-8	892	10239179	C00137	HMDB00211	1	5.7e-08	0.373495	2.1356e-06	0.0706909	0.744063	0.242289	1.1e-06	0.384182	1.76314e-05	0.00168328	0.636324	0.00869695	2.02e-08	0.384638	6.61389e-07	0.000353754	0.504678	0.00276125	0.00246282	0.803594	0.0307579	0.024444	0.787912	0.164015	0.0657413	0.826588	0.187005	0.0551089	0.673824	0.204348	0.0361423	0.893073	0.170382	0.478234	1.06862	0.724815
scyllo-inositol	Lipid	Inositol Metabolism	32379	GC/MS	100001215	1893.8	318.2	488-59-5	892	10254646	C06153	HMDB06088	1	9.4e-05	0.208601	0.000748806	0.00063954	0.363259	0.012002	0.000155258	0.340243	0.0010247	0.307806	0.871163	0.450803	7.49e-09	0.174157	3.50157e-07	0.00369935	0.379894	0.0167634	0.391303	1.12281	0.607492	0.434178	0.855871	0.634221	0.0458818	1.83138	0.149048	0.0131545	2.05254	0.0843809	0.441208	0.946195	0.630881	0.530265	1.09461	0.767453
chiro-inositol	Lipid	Inositol Metabolism	37112	GC/MS	100001859	1857	318.1	643-12-9		10254647	C19891	HMDB34220	1	6.55e-10	0.00555486	7.3622e-08	1.97e-06	0.0159627	0.000369703	1.08e-11	0.00838386	1.5147e-09	4.21e-11	0.021378	1.37268e-08	2.24e-08	0.00834747	6.61389e-07	6.01e-08	0.00979465	3.75291e-06	0.650232	1.04958	0.804913	0.158619	1.22221	0.381506	0.0334538	1.58412	0.127543	0.0934177	1.63684	0.276256	0.604633	0.947234	0.762957	0.157069	1.59099	0.460572
pinitol	Lipid	Inositol Metabolism	37086	LC/MS Polar	100001860	2039.6	239.077	10284-63-6	164619	10369209	C03844	HMDB34219	1	9.93e-08	0.180897	3.10037e-06	0.0140179	0.164441	0.0857836	0.00106067	0.247194	0.00450783	1e-05	0.208326	0.000146842	1.4e-06	0.247295	2.19851e-05	2.25e-06	0.176783	5.36242e-05	0.215414	0.731803	0.417457	0.973757	0.789347	0.98914		1			1		0.108877	0.731504	0.289505	0.721831	0.930188	0.871921
3-hydroxybutyrate (BHBA)	Lipid	Ketone Bodies	542	LC/MS Polar	254	1443.3	103.04	625-72-9	441	428	C01089	HMDB00357	1	0.67471	0.931109	0.760032	0.297201	0.608577	0.527836	0.0714601	1.63544	0.148478	0.95012	0.802877	0.970016	0.019073	0.630917	0.0487033	0.597835	1.19115	0.748292	0.103188	0.683075	0.257741	0.888288	1.17634	0.938192	0.48766	1.19978	0.656538	0.154556	1.55191	0.383271	0.859892	0.928864	0.936531	0.58653	0.75687	0.807343
isobutyrylcarnitine	Amino Acid	Leucine, Isoleucine and Valine Metabolism	33441	LC/MS Pos	100001055	1955.1	232.154	25518-49-4	168379			HMDB00736	1	2.3e-05	0.320031	0.000248577	0.21962	0.663281	0.458753	0.105594	0.672388	0.20013	0.956556	0.994857	0.972237	0.21871	0.72602	0.335635	0.287958	0.765898	0.449534	0.0132097	0.529104	0.0824872	0.462621	0.801675	0.652866	0.700462	1.11165	0.79614	0.398484	1.20243	0.636883	0.00521359	0.466109	0.0677767	0.0137636	0.463853	0.180208
valine	Amino Acid	Leucine, Isoleucine and Valine Metabolism	1649	LC/MS Pos	566	1042.1	118.086	72-18-4	6287	6050	C00183	HMDB00883	1	0.736782	1.02346	0.804022	0.864388	0.961845	0.923672	0.845533	0.98166	0.898379	0.215161	1.10267	0.355207	0.421486	1.04297	0.548616	0.493432	1.043	0.66214	0.89722	1.01765	0.951392	0.262321	0.867551	0.49363	0.715669	0.976091	0.806781	0.947835	0.994568	0.983402	0.0296709	0.809537	0.153575	0.479187	0.91267	0.724815
isobutyrylglycine	Amino Acid	Leucine, Isoleucine and Valine Metabolism	35437	LC/MS Pos	100001590	2009	146.081	15926-18-8	10855600	9030891		HMDB00730	1	4.19e-05	0.255118	0.000379803	0.0145297	0.387667	0.0879592	0.000161159	0.369379	0.0010392	2.25e-05	0.480926	0.000272935	0.00752992	0.629197	0.023866	0.00303512	0.564888	0.0144814	0.469412	1.11687	0.672983	0.31848	1.14252	0.528303	0.0400617	1.61709	0.136608	0.0128551	1.41737	0.0836337	0.00115344	0.509109	0.0429849	0.423272	0.756553	0.6964
methylsuccinate	Amino Acid	Leucine, Isoleucine and Valine Metabolism	15745	LC/MS Polar	2051	2800	131.035	498-21-5	10349	9922		HMDB01844	1	4.27e-05	0.26552	0.000380911	0.166065	0.314626	0.392835	0.000598285	0.464065	0.00297025	0.25323	0.65699	0.400289	0.099966	0.689541	0.184731	0.616132	0.430816	0.757694	0.219397	0.786163	0.423714	0.2385	1.43137	0.470329	0.133246	1.37402	0.284638	0.00197483	2.98894	0.0333824	0.00363182	0.454331	0.058385	0.85024	1.00113	0.93106
3-methylglutaconate	Amino Acid	Leucine, Isoleucine and Valine Metabolism	38667	LC/MS Pos	100002458	2600.9	127.039	5746-90-7	1551553	1267861		HMDB00522	1	0.20361	0.69399	0.326008	0.916205	0.763828	0.95372	0.344886	0.829895	0.468478	0.162317	1.15258	0.288449	0.0969909	1.77976	0.18077	0.264391	0.821465	0.425753	0.912292	0.938188	0.956197	0.246989	1.31405	0.477061	0.932484	1.12191	0.946273	0.00012262	1.98284	0.00565074	0.0274783	0.48289	0.150592	0.739068	0.912322	0.884869
3-hydroxyisobutyrate	Amino Acid	Leucine, Isoleucine and Valine Metabolism	1549	LC/MS Polar	111	1619.1	103.04	2068-83-9	87	10140307	C06001	HMDB00336	1	0.000255234	0.659123	0.00166792	0.0543282	0.489221	0.196069	0.482444	0.923435	0.610951	0.651451	0.90388	0.760481	0.0318789	0.722833	0.0745168	0.763402	0.929679	0.864983	0.012469	0.729496	0.0801958	0.0523113	0.536479	0.214551	0.822835	1.02203	0.878865	0.834421	0.991194	0.940537	0.0289447	0.755265	0.152715	0.0814792	0.578364	0.344908
2-methylbutyrylcarnitine (C5)	Amino Acid	Leucine, Isoleucine and Valine Metabolism	45095	LC/MS Pos	100001509	2465	246.17	31023-25-3	6426901	4932320		HMDB00378	1	0.00592677	1.45243	0.0220586	0.300142	1.32956	0.531383	0.00154319	1.98923	0.00606349	0.104498	1.3964	0.207508	0.424484	0.894375	0.549967	0.0118643	1.90196	0.0424697	0.00126936	0.560983	0.0196082	0.0271535	1.62545	0.165163	0.0709631	0.768315	0.190974	0.0443309	1.70717	0.181592	0.0921911	0.795827	0.26702	0.0078794	0.56842	0.133363
beta-hydroxyisovaleroylcarnitine	Amino Acid	Leucine, Isoleucine and Valine Metabolism	35433	LC/MS Pos	100001594	1701	262.165	99159-87-2		21403176			1	0.0347724	0.811063	0.0860269	0.0348206	0.700978	0.149154	0.114767	0.684324	0.21249	0.625352	0.934758	0.744022	0.0117047	0.637679	0.0333317	0.0629904	0.781851	0.150096	0.252347	0.833227	0.464981	0.0370051	1.42552	0.188026	0.00109496	0.703025	0.0176804	0.0165348	1.90093	0.0983196	0.231653	0.856494	0.440456	0.0751951	0.77108	0.335991
3-methyl-2-oxobutyrate	Amino Acid	Leucine, Isoleucine and Valine Metabolism	44526	LC/MS Polar	100000936	911	115.04	3715-29-5	49	48	C00141	HMDB00019	1	0.345147	1.19139	0.481322	0.157541	0.627429	0.380667	0.0147382	1.36316	0.0430632	0.576778	0.984508	0.700632	5.86e-05	0.437477	0.000505763	0.508067	0.691566	0.67502	0.0541847	0.803138	0.167318	0.0403536	0.578131	0.194525	0.668438	0.918935	0.780792	0.727984	0.907153	0.883203	0.99272	1.00281	0.996237	0.146175	0.628435	0.443363
3-methylcrotonylglycine	Amino Acid	Leucine, Isoleucine and Valine Metabolism	31940	LC/MS Pos	100001149	2573.6	158.081	33008-07-0	169485	148224		HMDB00459	1	2e-06	0.238889	3.40606e-05	0.00664341	0.294765	0.0526794	0.0395174	0.643318	0.0919885	0.060482	0.875785	0.135598	0.0142768	0.610157	0.0388799	0.00413424	0.533666	0.0182948	0.0104206	1.67396	0.0750818	0.0825432	1.35249	0.276679	1.12e-05	4.50789	0.000472985	2.67e-05	4.01844	0.00164057	0.102004	0.781431	0.27546	0.438629	0.738012	0.701557
2-hydroxy-3-methylvalerate	Amino Acid	Leucine, Isoleucine and Valine Metabolism	36746	LC/MS Neg	100001541	1800	131.071	488-15-3	164623	144317		HMDB00317	1	0.00376298	0.356268	0.0153246	0.160146	0.480634	0.385309	0.13628	0.650062	0.239665	0.557099	0.660314	0.690803	0.995863	0.924386	0.999	0.189627	0.212648	0.347135	0.0404453	1.88726	0.150448	0.362947	0.706292	0.563918	0.0159829	3.44358	0.0827793	0.878093	0.970333	0.954246	0.419442	0.829884	0.617807	0.498936	1.2602	0.741163
tiglyl carnitine	Amino Acid	Leucine, Isoleucine and Valine Metabolism	35428	LC/MS Pos	100001597	2354	244.154	64191-86-2	22833596	17216200		HMDB02366	1	0.491308	1.13945	0.617707	0.839575	0.994818	0.914276	0.00790391	1.74022	0.0250514	0.0255991	1.56601	0.0714215	0.519331	0.905851	0.631305	0.0404209	1.4826	0.108358	0.000306478	0.459992	0.00615145	0.791107	0.986651	0.871454	0.0681388	0.702522	0.190689	0.0690022	1.55315	0.225788	0.140379	0.81626	0.331105	0.0569561	0.572241	0.304239
tigloylglycine	Amino Acid	Leucine, Isoleucine and Valine Metabolism	1598	LC/MS Pos	1161	2518	158.081	35842-45-6	6441567	4945715		HMDB00959	1	0.00109958	0.270504	0.00561785	0.000418799	0.377131	0.00933428	0.024693	0.621212	0.0672463	5.78e-05	0.380366	0.000546651	0.000253646	0.220783	0.00162101	0.00050077	0.362046	0.0035364	0.371541	0.702822	0.597592	0.439968	1.1193	0.637883	0.0163567	1.61403	0.083089	0.513868	1.1289	0.738102	0.517164	0.753525	0.685161	0.536801	0.912071	0.772938
alpha-hydroxyisocaproate	Amino Acid	Leucine, Isoleucine and Valine Metabolism	22132	LC/MS Neg	100000706	1840	131.071	10303-64-7	83697	75520	C03264	HMDB00746	1	0.0225639	0.542334	0.060966	0.194824	0.598523	0.425963	0.630631	0.975901	0.738589	0.679806	0.704665	0.786995	0.745282	1.04597	0.823038	0.614136	0.441658	0.757694	0.0939046	1.55303	0.245462	0.666313	0.943806	0.787842	0.0209221	2.79459	0.0968887	0.524359	1.11118	0.747347	0.77282	1.02337	0.87985	0.681388	1.32695	0.855124
allo-isoleucine	Amino Acid	Leucine, Isoleucine and Valine Metabolism	47034	GC/MS	100005840	1610	274.224		6950182;99288	89698			1	0.0364136	0.471025	0.0882088	0.319547	0.621589	0.556982	0.00235202	0.348894	0.00873831	0.179115	0.484251	0.308476	0.0079955	0.341226	0.0247816	0.869045	0.751771	0.928524	0.236509	1.29852	0.441589	0.822837	1.16417	0.89764	0.57934	0.961826	0.714737	0.940699	0.906953	0.982597	0.553775	0.782071	0.719907	0.546718	0.817241	0.781224
3-methyl-2-oxovalerate	Amino Acid	Leucine, Isoleucine and Valine Metabolism	15676	LC/MS Neg	100000036	2064.2	129.056	1460-34-0;51829-07-3	47	46	C00671	HMDB03736	1	0.214599	1.1613	0.339732	0.312839	0.593692	0.54897	0.0477773	1.42078	0.107154	0.50956	1.15579	0.647687	0.0691517	0.720677	0.139547	0.656576	0.84325	0.786771	0.154061	0.78311	0.346329	0.105234	0.517395	0.309328	0.577273	0.958084	0.71436	0.987183	1.00726	0.996787	0.962879	0.995853	0.975089	0.235603	0.611105	0.545861
N-acetylisoleucine	Amino Acid	Leucine, Isoleucine and Valine Metabolism	33967	LC/MS Pos	100001276	3345.5	174.112	3077-46-1	2802421	2081100			1	0.722721	0.920516	0.791753	0.282983	0.229902	0.518956	0.786413	0.899991	0.854995	0.0179536	1.61125	0.0558752	0.00380696	0.527689	0.0141438	0.209674	0.754513	0.370556	0.332181	1.50569	0.555612	0.0698352	0.168752	0.246169	0.25331	1.47211	0.42922	0.417185	1.18269	0.651704	0.884546	1.04747	0.939863	0.245771	0.260054	0.552533
beta-hydroxyisovalerate	Amino Acid	Leucine, Isoleucine and Valine Metabolism	12129	LC/MS Neg	1442	1027	117.056	625-08-1	69362	62571		HMDB00754	1	0.983422	0.997701	0.989729	0.0572524	0.648113	0.205306	0.171821	1.27706	0.286029	0.0316108	0.745149	0.0846034	0.599482	0.910742	0.705051	0.03807	0.620347	0.103861	0.176815	0.686685	0.376401	0.619415	0.909262	0.764442	0.724366	0.878957	0.809932	0.583308	1.0454	0.791896	0.0726631	0.583798	0.243461	0.425509	0.870286	0.6964
4-methyl-2-oxopentanoate	Amino Acid	Leucine, Isoleucine and Valine Metabolism	22116	LC/MS Neg	100000551	2170	129.056	816-66-0	70	69	C00233	HMDB00695	1	0.17862	1.17027	0.299655	0.237462	0.565651	0.470905	0.10911	1.34397	0.205036	0.646236	1.09974	0.755975	0.104465	0.73368	0.190276	0.61574	0.815654	0.757694	0.193383	0.807061	0.392553	0.100182	0.521646	0.305419	0.449552	0.926847	0.625744	0.910659	1.01419	0.967037	0.644821	0.937285	0.795706	0.292723	0.658206	0.589325
isoleucine	Amino Acid	Leucine, Isoleucine and Valine Metabolism	1125	LC/MS Pos	376	1599	132.102	73-32-5	6306	769	C00407	HMDB00172	1	0.929616	0.984757	0.947778	0.809119	0.954147	0.889714	0.324939	0.901253	0.450101	0.571906	1.05962	0.696776	0.0482995	0.899431	0.106526	0.5198	0.971324	0.680747	0.885697	0.983184	0.949927	0.315723	0.883003	0.526626	0.260121	0.899814	0.436718	0.799314	0.980614	0.923956	0.0705525	0.852682	0.243461	0.654233	0.9388	0.839181
leucine	Amino Acid	Leucine, Isoleucine and Valine Metabolism	60	LC/MS Pos	397	1680.2	132.102	61-90-5	6106	5880	C00123	HMDB00687	1	0.260584	0.872684	0.38949	0.492442	0.896511	0.68951	0.0895338	0.793852	0.175012	0.958912	1.00688	0.97286	0.0104726	0.837274	0.0305995	0.341639	0.959118	0.507939	0.926044	1.00577	0.956685	0.426025	0.899415	0.630319	0.318992	0.914913	0.496109	0.955871	1.01014	0.985466	0.113238	0.828605	0.289505	0.765212	0.949701	0.884869
isovalerate	Amino Acid	Leucine, Isoleucine and Valine Metabolism	44656	LC/MS Neg	100000708	1564	101.061	503-74-2	10430	10001	C08262	HMDB00718	1	0.226987	0.646701	0.35337	0.142221	0.465646	0.359687	0.500646	0.868263	0.622754	0.714492	1.1319	0.811989	0.602869	0.776074	0.707551	0.238211	0.417161	0.403237	0.00652675	0.284848	0.0607339	0.027083	0.347275	0.165163	0.127923	0.382438	0.28092	0.687374	0.844161	0.861945	0.30414	0.811381	0.515194	0.866482	1.15053	0.933157
2-methylbutyrylglycine	Amino Acid	Leucine, Isoleucine and Valine Metabolism	31928	LC/MS Pos	100001155	2582.2	160.097	52320-67-9	193872	168243		HMDB00339	1	0.0168698	0.349482	0.0483715	0.00993111	0.463244	0.0690273	0.099444	0.770638	0.191712	0.163468	0.743142	0.288656	0.776789	1.13038	0.844564	0.0746842	0.465004	0.17416	0.981553	0.869363	0.988669	0.203358	1.31753	0.432246	0.0196485	1.91702	0.0954602	0.0104693	2.1136	0.0731026	0.0570086	0.405771	0.219994	0.696298	0.999034	0.86002
isovalerylglycine	Amino Acid	Leucine, Isoleucine and Valine Metabolism	35107	LC/MS Neg	100001452	1950	158.082	16284-60-9	546304	475516		HMDB00678	1	0.000305661	0.460287	0.00190868	0.021727	0.403156	0.112505	0.0142533	0.515966	0.0418643	0.0225249	0.646081	0.0655018	0.0116528	0.636223	0.0333317	0.00748414	0.528546	0.0296203	0.0627682	1.42813	0.187115	0.472952	1.10912	0.660083	0.166331	1.60088	0.332058	0.0216728	1.77743	0.110973	0.220234	0.806983	0.433575	0.522152	0.801424	0.759617
N-acetylleucine	Amino Acid	Leucine, Isoleucine and Valine Metabolism	1587	LC/MS Pos	1082	3453.4	174.112	1188-21-2	70912	64075	C02710	HMDB11756	1	0.0591958	0.666795	0.127464	0.183656	0.201113	0.411945	0.263971	0.699784	0.382655	0.0779051	1.31605	0.162813	0.18939	0.802446	0.301841	0.183237	0.84806	0.338747	0.91676	1.01772	0.956197	0.115256	0.211388	0.323405	0.889951	1.06807	0.918464	0.04998	1.38329	0.19464	0.225316	0.755968	0.436162	0.27517	0.279158	0.578754
alpha-hydroxyisovalerate	Amino Acid	Leucine, Isoleucine and Valine Metabolism	33937	LC/MS Neg	100001300	1126	117.056	600-37-3	99823	90190		HMDB00407	1	0.0564944	0.711256	0.123061	0.474229	0.461497	0.681099	0.238825	0.686992	0.362111	0.484292	1.0732	0.624099	0.942838	0.98051	0.963851	0.490267	0.570269	0.66214	0.00726891	2.59364	0.0628481	0.485423	0.500405	0.669385	0.00251093	2.50516	0.0299674	0.299263	1.16368	0.543795	0.385943	0.836581	0.600935	0.258714	0.473035	0.562379
3-hydroxy-2-ethylpropionate	Amino Acid	Leucine, Isoleucine and Valine Metabolism	32397	LC/MS Neg	100001170	975	117.056	4374-62-3	188979	164207		HMDB00396	1	0.000265537	2.41074	0.00171531	0.0213126	1.86981	0.11214	2.15e-05	2.54182	0.00019773	4.89e-05	3.09263	0.000487254	0.000288833	2.27377	0.00176125	0.000105303	2.63388	0.00105679	0.0297505	0.716112	0.129995	0.366548	0.765865	0.566392	0.0871959	0.755051	0.220938	0.263656	1.26673	0.508019	0.215125	0.834444	0.427953	0.581991	0.830849	0.807343
ethylmalonate	Amino Acid	Leucine, Isoleucine and Valine Metabolism	15765	LC/MS Polar	2054	2785	131.035	601-75-2	11756	11263		HMDB00622	1	0.252354	0.859932	0.379206	0.0305932	1.50686	0.141262	0.663026	1.1679	0.770098	0.00156624	1.87699	0.00832342	0.315557	1.07702	0.444981	0.198086	1.26661	0.355932	0.955334	1.01296	0.970345	0.558095	0.907445	0.72194	0.282115	1.37573	0.458942	0.587966	1.13034	0.794976	0.0779273	0.789199	0.255539	0.325824	0.854222	0.609835
N-acetylvaline	Amino Acid	Leucine, Isoleucine and Valine Metabolism	1591	LC/MS Neg	1084	1704	158.082	96-81-1	66789	60154		HMDB11757	1	0.451072	0.886111	0.5797	0.287869	0.329219	0.521127	0.385315	1.16007	0.509815	0.0252469	1.46832	0.0707929	0.80952	0.967661	0.877819	0.769578	1.05286	0.866739	0.956532	1.02118	0.970345	0.110712	0.289261	0.318578	0.0643675	1.33691	0.184051	0.115973	1.29011	0.317489	0.269477	0.826062	0.48726	0.208613	0.341798	0.521707
isovalerylcarnitine	Amino Acid	Leucine, Isoleucine and Valine Metabolism	34407	LC/MS Pos	100001393	2504.9	246.17	31023-24-2	6426851	4932271		HMDB00688	1	0.715103	0.958537	0.786473	0.416247	0.629345	0.635087	0.375716	0.87057	0.50146	0.364616	1.13202	0.513777	0.518778	1.14402	0.631305	0.786583	0.96662	0.876178	0.221652	0.831935	0.424185	0.102605	0.468791	0.307145	0.162208	0.755587	0.328607	0.819164	0.843227	0.932095	0.0907822	0.781454	0.266032	0.0244022	0.364788	0.211817
arachidate (20:0)	Lipid	Long Chain Fatty Acid	1118	LC/MS Neg	893	6295	311.296	506-30-9	10467	10035	C06425	HMDB02212	1	0.183466	1.13821	0.304977	0.0536636	0.732776	0.195737	0.347258	1.13756	0.469837	0.268552	1.12021	0.417415	0.00725958	0.706109	0.0232721	0.00525987	0.667665	0.0222259	0.427449	0.926668	0.642317	0.00408734	0.649561	0.0743631	0.464916	0.926141	0.636292	0.97751	0.992995	0.995512	0.00430014	1.46386	0.0586287	0.0126421	1.34782	0.173597
nonadecanoate (19:0)	Lipid	Long Chain Fatty Acid	1356	LC/MS Neg	892	6068	297.28	646-30-0	12591	12071	C16535	HMDB00772	1	0.0697958	1.40046	0.143482	0.0646132	0.685635	0.225945	0.0273826	1.46617	0.0717835	0.290799	1.18361	0.438556	0.0014173	0.436963	0.00636085	0.00040016	0.520008	0.00308068	0.0395824	0.685536	0.150448	0.000370203	0.442754	0.0160611	0.0585646	0.717701	0.173696	0.0988082	0.764325	0.281654	0.0093142	1.96772	0.0875726	0.0411847	1.33001	0.260528
erucate (22:1n9)	Lipid	Long Chain Fatty Acid	1552	LC/MS Neg	1087	6355.6	337.311	112-86-7	5281116	7924	C08316	HMDB02068	1	0.527644	0.92089	0.643245	0.0775855	0.642915	0.252881	0.12045	1.31213	0.219391	0.409761	1.12425	0.557674	0.0165561	0.669036	0.0438112	0.00758224	0.518598	0.0297987	0.0947971	0.757577	0.246648	0.0583856	0.676153	0.224227	0.654413	1.07943	0.777646	0.332205	1.18238	0.574092	0.0287197	1.41091	0.152715	0.0227587	1.6299	0.211817
margarate (17:0)	Lipid	Long Chain Fatty Acid	1121	LC/MS Neg	891	5731	269.249	506-12-7	10465	10033		HMDB02259	1	0.00819937	1.85661	0.0285657	0.459722	1.16515	0.671264	0.0756467	1.51234	0.15545	0.0262482	1.55068	0.0725074	0.380045	0.852789	0.507564	0.935363	1.00353	0.962773	0.180791	0.750665	0.378299	0.0241088	0.582006	0.164015	0.0236906	0.611468	0.105311	0.228479	0.774579	0.476788	0.345844	1.20379	0.558748	0.497218	1.094	0.740566
10-nonadecenoate (19:1n9)	Lipid	Long Chain Fatty Acid	33972	LC/MS Neg	100001277	5780	295.264	73033-09-7	5312513	4471938		HMDB13622	1	0.00292999	2.71286	0.0126666	0.173817	1.47287	0.3978	0.00526184	2.74067	0.0174668	0.00350053	2.26516	0.0161429	0.113836	1.58755	0.203382	0.250635	1.31575	0.411798	0.0788241	0.6048	0.217153	0.0138957	0.527358	0.119645	0.0825687	0.611001	0.211823	0.456975	0.811032	0.67932	0.669928	0.915442	0.814108	0.949431	0.960102	0.963713
stearate (18:0)	Lipid	Long Chain Fatty Acid	1358	LC/MS Neg	439	5872	283.264	57-11-4	5281	5091	C01530	HMDB00827	1	0.01007	1.57358	0.0329031	0.518466	0.868951	0.706771	0.0266411	1.3434	0.0703679	0.0418657	1.37856	0.107184	0.152291	0.817737	0.253517	0.436638	0.89797	0.610118	0.903779	0.996166	0.956197	0.015845	0.641296	0.127665	0.276817	0.850447	0.458942	0.994393	1.01739	0.999453	0.0963967	1.26664	0.269429	0.93066	0.993809	0.960101
pentadecanoate (15:0)	Lipid	Long Chain Fatty Acid	1361	LC/MS Neg	980	5521	241.217	1002-84-2;10002-84-2	13849	13249	C16537	HMDB00826	1	0.00095147	3.69632	0.00495117	0.000797743	2.5357	0.0140353	0.00123528	2.373	0.00509552	0.00017262	2.57628	0.00135665	0.010783	1.65283	0.0313433	0.00052228	2.3454	0.0035364	0.431814	0.841742	0.6424	0.201552	0.804201	0.431287	0.0354159	0.540391	0.133174	0.275872	0.817071	0.522457	0.419976	1.17696	0.617807	0.414837	1.10411	0.688947
myristoleate (14:1n5)	Lipid	Long Chain Fatty Acid	32418	LC/MS Neg	100001198	5346.9	225.186	544-64-9	5281119	4444564	C08322	HMDB02000	1	8.79e-05	10.199	0.00073731	0.0754823	2.03555	0.248787	0.000123805	4.91715	0.000847007	0.000289208	4.65631	0.00217859	0.000152622	4.03643	0.00112659	0.000300781	3.30004	0.00252297	0.824006	0.962517	0.927799	0.120521	0.380744	0.32842	0.0330088	0.464049	0.127543	0.66002	0.870951	0.844887	0.920593	0.966356	0.954753	0.671567	0.602559	0.853481
myristate (14:0)	Lipid	Long Chain Fatty Acid	1365	LC/MS Neg	519	5440	227.202	544-63-8	11005	10539	C06424	HMDB00806	1	2.2e-05	8.31519	0.000242431	0.00431974	3.08206	0.0426669	1.07e-05	5.0124	0.000111161	8.26e-05	4.56316	0.000709089	4.01e-05	3.70613	0.000394668	0.000138493	3.50328	0.00127595	0.810598	1.09621	0.918459	0.152145	0.646244	0.374621	0.134208	0.660798	0.285583	0.807	0.956799	0.923956	0.927144	1.04219	0.959766	0.766181	1.00782	0.884869
10-heptadecenoate (17:1n7)	Lipid	Long Chain Fatty Acid	33971	LC/MS Neg	100001278	5555	267.233	29743-97-3	5312435	4471860		HMDB60038	1	0.00859943	3.27062	0.0291137	0.0346051	2.13429	0.149154	0.094128	1.61902	0.182089	0.0134406	2.10672	0.0449095	0.0302981	1.68258	0.0711181	0.0120772	2.20726	0.042958	0.833078	1.0456	0.927799	0.768842	0.896693	0.85528	0.07243	0.517588	0.193268	0.634548	0.885112	0.821792	0.436065	0.758842	0.626634	0.474783	0.790051	0.724815
palmitoleate (16:1n7)	Lipid	Long Chain Fatty Acid	33447	LC/MS Neg	452	5475	253.217	373-49-9	445638	393216	C08362	HMDB03229	1	0.0259477	3.35223	0.0675179	0.321563	1.48291	0.558638	0.304515	1.2174	0.425972	0.0961332	1.68754	0.194356	0.136245	1.42025	0.234459	0.039934	2.10462	0.107899	0.612645	1.36969	0.778974	0.996863	0.966728	0.999123	0.16596	0.497418	0.332058	0.744058	1.10012	0.889082	0.414648	0.714033	0.616458	0.294637	0.620089	0.589325
palmitate (16:0)	Lipid	Long Chain Fatty Acid	1336	LC/MS Neg	424	5618	255.233	57-10-3	985	960	C00249	HMDB00220	1	0.0409086	1.55521	0.0957944	0.846816	0.928543	0.915081	0.183761	1.26356	0.298811	0.125046	1.36809	0.239169	0.741851	0.923664	0.821383	0.859946	1.04888	0.922309	0.774116	0.972694	0.901375	0.108627	0.702833	0.317438	0.195568	0.790281	0.368958	0.972091	1.03554	0.995494	0.800149	1.06423	0.894953	0.853136	0.944187	0.93106
eicosenoate (20:1n9 or 11)	Lipid	Long Chain Fatty Acid	33587	LC/MS Neg	100001335	5950	309.28		5282768	4445895		HMDB02231	1	0.893294	1.08219	0.926257	0.0217815	0.516153	0.112505	0.127133	1.54549	0.226418	0.749173	1.04419	0.838933	0.00704352	0.496555	0.0227551	0.00282626	0.451911	0.0138118	0.0421296	0.586721	0.150448	0.0104078	0.497104	0.109574	0.495756	0.837901	0.660172	0.958736	1.00566	0.985466	0.16475	1.37267	0.362581	0.059987	1.47078	0.312387
cis-vaccenate (18:1n7)	Lipid	Long Chain Fatty Acid	33970	GC/MS	100001228	1987	339.3	506-17-2	5282761	4445888	C08367	HMDB03231	1	0.0255977	1.70449	0.0672238	0.037693	1.44459	0.156038	0.000389732	1.97633	0.00206264	3.88e-05	2.23713	0.000416354	0.000861742	1.72895	0.00427821	0.0147795	1.56997	0.0491485	0.81291	0.940964	0.919226	0.553138	0.906442	0.720144	0.515012	1.09103	0.671595	0.00661356	1.40374	0.0598592	0.160436	0.760028	0.360176	0.465386	0.886666	0.715881
oleate (18:1n9)	Lipid	Long Chain Fatty Acid	1359	GC/MS	442	1984.4	339.2	112-80-1	445639	393217	C00712	HMDB00207	1	0.0603811	1.7125	0.12952	0.443464	1.12124	0.660503	0.0107291	1.59322	0.0325352	0.00861893	1.73779	0.0320624	0.0650371	1.36204	0.132787	0.137524	1.2657	0.272184	0.755602	1.05151	0.884937	0.934278	0.991273	0.965079	0.860468	0.978266	0.906712	0.022997	1.53636	0.114602	0.517242	0.839097	0.685161	0.870173	1.00921	0.933157
N2-acetyllysine	Amino Acid	Lysine Metabolism	36751	LC/MS Pos	100001721	836	189.123	1946-82-3	92907	83869	C12989	HMDB00446	1	0.161894	0.754592	0.277642	0.376353	0.775535	0.605391	0.000787489	0.469602	0.00365109	0.0171068	0.660209	0.05393	0.274029	0.872117	0.400277	0.0003534	0.601111	0.00276125	0.947923	1.00476	0.970345	0.529074	1.1089	0.702374	0.0112164	0.625287	0.0667275	0.525841	0.944	0.747532	0.0129926	0.600726	0.0997498	0.732724	1.01634	0.879581
lysine	Amino Acid	Lysine Metabolism	1301	LC/MS Polar	407	5431.1	145.098	56-87-1	5962	5747	C00047	HMDB00182	1	0.000270407	1.38729	0.00172692	0.861862	0.978636	0.923672	0.771533	1.05852	0.843723	0.24178	0.865887	0.387594	0.0211217	1.3073	0.0523337	0.0146121	1.30005	0.0490473	3.72e-05	0.538944	0.00116147	0.00286662	0.500546	0.0538925	2.17e-05	0.411221	0.00085095	0.000278723	0.442878	0.00963336	0.00259707	0.771861	0.058385	0.0710134	0.692012	0.325045
pipecolate	Amino Acid	Lysine Metabolism	1444	LC/MS Pos	1025	1120	130.086	4043-87-2	849	826	C00408	HMDB00070	1	0.0184401	0.667208	0.05234	0.0347296	0.648517	0.149154	0.00115977	0.520064	0.00481948	0.279948	0.785049	0.426806	0.119451	0.810167	0.210069	0.193424	0.822611	0.350673	0.858048	1.01695	0.930639	0.914239	1.02474	0.950012	0.135409	0.792674	0.286334	0.401029	1.24048	0.637268	0.00347723	0.592192	0.058385	0.0191805	0.704563	0.211817
N6-acetyllysine	Amino Acid	Lysine Metabolism	36752	LC/MS Pos	100001734	1140	189.123	692-04-6	92832	83801	C02727	HMDB00206	1	0.0151137	0.737026	0.0448701	0.670432	0.897125	0.817469	0.0261614	0.69858	0.0698883	0.243115	0.87261	0.387594	0.31569	0.924787	0.444981	0.0565722	0.835019	0.139445	0.190194	0.83311	0.390106	0.0495264	0.695037	0.210807	0.0447925	0.789652	0.147252	0.00206526	0.676044	0.0333824	0.00388757	0.674556	0.0586287	0.668579	0.91376	0.851606
2-aminoadipate	Amino Acid	Lysine Metabolism	6146	LC/MS Pos	381	793.3	162.076	542-32-5;1118-90-7	469	456	C00956	HMDB00510	1	0.0838844	0.741498	0.165997	0.632522	0.852171	0.801475	0.753634	1.03445	0.832114	0.312129	1.25794	0.455937	0.904778	1.0214	0.943458	0.787313	1.13043	0.876178	0.000364749	0.524287	0.00683296	0.0891936	0.649254	0.28421	0.0725197	0.731425	0.193268	0.650357	0.958403	0.834448	0.00928085	0.651618	0.0875726	0.3754	0.808012	0.659881
glutarate (pentanedioate)	Amino Acid	Lysine Metabolism	396	LC/MS Polar	339	2900	131.035	110-94-1	743	3618533	C00489	HMDB00661	1	0.142559	0.647934	0.251944	0.362296	0.558729	0.592944	0.814595	1.01992	0.878822	0.700617	0.714721	0.801536	0.456804	0.740272	0.57773	0.539512	0.856301	0.695427	0.0609507	0.632127	0.183178	0.888249	1.03943	0.938192	0.656914	0.995038	0.778076	0.709389	1.32963	0.869114	0.0142575	0.378676	0.102179	0.848191	0.88288	0.930861
3-methylglutarylcarnitine (2)	Amino Acid	Lysine Metabolism	46548	LC/MS Pos	100005850	1960	290.16		128145	113619		HMDB00552	1	0.296665	0.766536	0.425321	0.325001	1.43837	0.561274	0.164004	1.98939	0.276295	0.00664713	3.78185	0.0266842		1		0.242999	0.622825	0.408879	0.716521	0.88316	0.860092	0.0281129	2.4307	0.165163	0.0771456	2.29207	0.201938	0.00498277	6.39094	0.0529254	0.296665	0.766536	0.510264	0.201159	1.48858	0.515637
N-6-trimethyllysine	Amino Acid	Lysine Metabolism	1498	LC/MS Pos	189	690	189.16	23284-33-5	440120	140379	C03793	HMDB01325	1	0.0530487	0.842468	0.118307	0.124443	0.63029	0.339292	0.526098	1.0729	0.65009	0.307511	1.29359	0.450803	0.00733415	0.735042	0.0233776	0.758714	0.920777	0.861408	0.574526	0.955189	0.743972	0.0152635	0.548445	0.124762	0.0822384	1.21645	0.211823	0.731478	1.12561	0.883203	0.761292	1.02233	0.872054	0.0223078	0.546802	0.211817
3-methylglutarylcarnitine (1)	Amino Acid	Lysine Metabolism	46547	LC/MS Pos	100005849	1870	290.16		128145	113619		HMDB00552	1	0.222627	1.06672	0.349488	0.0056171	3.79923	0.0486528	0.231317	2.98042	0.353594	0.0203546	3.09412	0.0607372	0.0658087	2.6318	0.133763	0.249273	1.74035	0.411798	0.541948	0.333835	0.720828	0.207861	1.43458	0.437432	0.417119	0.932735	0.59403	0.975975	1.16833	0.995512	0.720727	0.346592	0.841099	0.595122	1.10129	0.811897
glutarylcarnitine (C5)	Amino Acid	Lysine Metabolism	44664	LC/MS Pos	100001593	1583.3	276.144	102636-82-8	71464488	21403175		HMDB13130	1	0.107151	0.504162	0.202757	0.633492	1.09491	0.801475	0.934418	0.998973	0.954842	0.27745	2.02071	0.426315	0.456527	0.846417	0.57773	0.323066	0.674832	0.490711	0.726618	0.807927	0.861517	0.778784	0.954436	0.861243	0.0581534	1.60087	0.173512	0.493298	1.76145	0.716551	0.294547	0.632835	0.509758	0.678195	0.97202	0.855124
palmitoyl-linoleoyl-glycerophosphoinositol (1)*	Lipid	Lysolipid	48304	LC/MS Polar	100006138	910	833.518						1	0.000182014	0.405284	0.00127865	1.07e-05	0.331239	0.00100402	0.00109019	0.420625	0.00459846	4.8e-06	0.392239	0.000103015	0.000281562	0.500647	0.00173578	0.000506158	0.460968	0.0035364	0.0353145	0.705818	0.145932	0.00534634	0.71096	0.079351	0.114422	0.732534	0.26394	0.200265	0.84189	0.444765	0.00230937	1.74169	0.058385	0.000170714	1.96631	0.0163095
oleoyl-linoleoyl-glycerophosphoinositol (1)*	Lipid	Lysolipid	48303	LC/MS Polar	100006140	902	859.534						1	0.451425	1.11461	0.5797	0.925687	0.987617	0.95626	0.885945	1.03277	0.92554	0.0590214	1.22657	0.134424	0.00649248	1.42038	0.021552	0.00617984	1.67856	0.0253509	0.0123176	1.50165	0.0801958	0.706502	1.04847	0.811542	0.273666	1.39139	0.456664	0.0196129	1.30214	0.105235	0.00189051	1.47023	0.058385	0.0163107	1.75231	0.199629
stearoyl-arachidonoyl-glycerophosphocholine (2)*	Lipid	Lysolipid	48393	LC/MS Polar	100006158	790	854.591						1	0.804341	1.02855	0.85776	0.683704	1.04181	0.817469	0.000995127	1.51968	0.00429436	0.229683	1.13756	0.372567	0.138085	0.863819	0.235683	0.472035	0.925107	0.640887	0.0760392	0.855184	0.212607	0.0773781	1.32494	0.26939	0.0535255	1.26354	0.164274	0.00297316	1.44672	0.0398981	0.000268655	0.593479	0.0182435	0.000468485	0.564841	0.0263757
palmitoyl-linoleoyl-glycerophosphocholine (2)*	Lipid	Lysolipid	48269	LC/MS Polar	100006134	783	802.56						1	0.000357308	0.561489	0.00220667	0.000461203	0.564793	0.00961694	0.119844	0.789033	0.218999	0.000717497	0.659077	0.00454958	0.00419793	0.717847	0.0153924	0.127712	0.823383	0.259112	0.496903	0.934939	0.694934	0.234262	0.906454	0.463592	0.23184	1.31382	0.410581	0.501089	1.05777	0.723505	0.011318	1.37311	0.0951091	6.61e-05	1.51659	0.0163095
stearoyl-arachidonoyl-glycerophosphocholine (1)*	Lipid	Lysolipid	48386	LC/MS Polar	100006135	869	854.591						1	0.287121	1.13695	0.414812	0.93089	1.10401	0.959571	0.263391	1.3238	0.382655	0.0604054	1.38896	0.135598	0.432988	1.14744	0.559692	0.514803	0.875873	0.677563	0.437072	0.877639	0.646195	0.630494	1.11448	0.773041	0.846177	1.02187	0.900293	0.139918	1.40214	0.361563	0.00350572	0.526511	0.058385	0.00227714	0.5012	0.0641014
1-oleoylglycerophosphoethanolamine	Lipid	Lysolipid	35628	LC/MS Neg	100001569	6125.1	478.294	89576-29-4	9547071	7826021		HMDB11506	1	0.00366804	1.66379	0.0151577	0.000639044	2.0415	0.012002	0.364464	1.25297	0.488418	0.000729323	2.07068	0.00457261	0.00377591	1.85563	0.0141219	8.01e-06	3.78188	0.000136413	0.00451671	1.87869	0.0507678	0.0842913	1.26613	0.278014	0.146971	1.41481	0.303336	0.222082	1.28424	0.472591	0.0133832	1.37942	0.0997498	0.807637	1.00855	0.902756
1-oleoylplasmenylethanolamine*	Lipid	Lysolipid	44621	LC/MS Neg	100005372	6250	462.299						1	0.792779	1.53198	0.848942	0.0485665	2.07851	0.186006	0.0153921	0.560852	0.0447407	0.0162125	1.54702	0.0519918	0.0144614	0.420248	0.0391926	0.236007	1.29723	0.401926	0.00986861	1.72402	0.0735409	0.976811	0.891039	0.98914	0.679602	0.631158	0.781164	0.0662863	0.663193	0.222292	7.21e-05	7.32186	0.010076	0.634852	0.774884	0.833151
1-palmitoylglycerophosphoinositol*	Lipid	Lysolipid	35305	LC/MS Neg	100001655	5564	571.289					HMDB61695	1	0.353502	0.708001	0.488128	0.260113	0.422553	0.491421	0.149504	0.506781	0.257275	0.454511	1.2769	0.602623	0.418805	1.42721	0.548616	0.0597899	1.49706	0.144836	0.0168128	3.61339	0.0914038	0.256856	0.438118	0.487766	0.0500991	2.58643	0.159909	0.364458	1.32393	0.607064	0.00350826	3.54662	0.058385	0.306863	1.05117	0.597798
1-oleoylglycerophosphoinositol*	Lipid	Lysolipid	36602	LC/MS Neg	100001777	5599	597.305						1	0.141311	2.53526	0.251493	0.894087	1.13127	0.942642	0.401589	1.90152	0.525154	0.242467	1.87293	0.387594	0.00932453	5.2803	0.0278248	0.00101758	7.88094	0.00594803	0.0736826	9.03753	0.207048	0.893556	0.543747	0.939645	0.0700429	6.77841	0.190974	0.565275	0.900223	0.775675	0.0150255	5.51213	0.10632	0.727084	0.883998	0.874676
1-stearoylglycerophosphoinositol	Lipid	Lysolipid	19324	LC/MS Neg	100000656	5794.3	599.32	796963-93-4		21403067		HMDB61696	1	0.954222	1.06336	0.969752	0.348569	0.479264	0.580604	0.561039	0.721382	0.679769	0.202799	1.33295	0.340848	0.568154	1.3039	0.673857	0.778246	1.0367	0.873002	0.0398904	2.5801	0.150448	0.443274	0.566189	0.639403	0.0299497	1.75034	0.119148	0.0899589	1.57471	0.270366	0.000191242	1.98459	0.0174445	0.705719	0.656143	0.86002
1-palmitoylplasmenylethanolamine*	Lipid	Lysolipid	39270	LC/MS Neg	100003000	6285	436.283			10471193			1	0.55042	1.1904	0.660974	0.0411246	1.6655	0.164207	0.339735	0.854237	0.464177	0.000132768	1.93635	0.00108948	0.0415648	0.612022	0.0951506	0.831084	1.00217	0.908544	0.0203538	1.49385	0.101228	0.358664	0.771425	0.563409	0.66272	1.07199	0.779086	0.406403	0.896875	0.643956	0.000293723	3.122	0.0182435	0.583419	1.05818	0.807343
stearoyl-arachidonoyl-glycerophosphoinositol (2)*	Lipid	Lysolipid	48847	LC/MS Polar	100006156	850	885.549						1	0.474136	1.04234	0.60286	0.402799	1.11747	0.623098	0.00296121	1.30113	0.010649	0.0362368	1.13217	0.0944867	0.0299976	1.19132	0.0707087	0.102222	1.18003	0.219204	0.102011	0.882373	0.257741	0.00484952	1.2448	0.0765437	0.185495	1.10145	0.354832	0.0341152	1.26118	0.15338	0.00227225	0.756954	0.058385	0.146129	0.874158	0.443363
2-stearoylglycerophosphocholine*	Lipid	Lysolipid	35255	LC/MS Pos	100001555	5777	524.371		10208382	8383879			1	0.0352067	0.318895	0.0860269	0.943748	1.41784	0.967815	0.0286179	0.525976	0.0739846	0.919758	1.13132	0.959961	0.367748	0.81048	0.493556	0.877416	1.19677	0.931258	0.00694321	0.323352	0.0613093	0.356317	0.676901	0.563259	0.526627	0.533328	0.678681	0.611704	0.540112	0.81091	0.01561	0.359342	0.107729	0.246911	0.657308	0.552533
1-arachidonoylglycerophosphocholine (20:4n6)*	Lipid	Lysolipid	33228	LC/MS Pos	100001551	5552	544.34			21403155	C05208	HMDB10395	1	0.0525347	0.618129	0.117627	0.498028	0.873161	0.68951	7.24e-05	0.46909	0.000561768	0.672598	0.969137	0.78027	0.108767	0.798891	0.197471	0.23452	0.829439	0.401831	0.492428	0.922334	0.691861	0.16238	1.19045	0.381593	0.282774	0.699947	0.458942	0.173481	1.32131	0.413513	0.0265567	0.72078	0.147467	0.351214	0.83687	0.635798
oleoyl-linoleoyl-glycerophosphocholine (1)*	Lipid	Lysolipid	48270	LC/MS Polar	100006165	777	828.576						1	0.00576677	1.35231	0.0216062	0.00500667	1.46337	0.0474588	0.0354385	1.5154	0.0846	0.000456319	1.57029	0.0031052	0.000552935	1.57516	0.00298266	0.000350168	1.93509	0.00276125	0.00753354	1.57193	0.0631918	0.00841391	1.34796	0.103162	0.0034745	1.7615	0.0359906	0.00505496	1.44644	0.0529254	0.197951	1.1207	0.405327	0.276527	1.14739	0.578754
palmitoyl-linoleoyl-glycerophosphocholine (1)*	Lipid	Lysolipid	48385	LC/MS Polar	100006133	870	802.56						1	0.00979068	0.590538	0.0324654	0.00202787	0.53533	0.0268842	0.0075595	0.711322	0.0242336	0.00628415	0.799365	0.0254098	0.0425985	0.811672	0.0958021	0.226696	0.847771	0.389611	0.953177	0.958283	0.970345	0.00471486	0.739978	0.0765437	0.283384	1.15428	0.458942	0.326646	1.10495	0.56681	0.112698	1.27452	0.289505	0.0302464	1.31208	0.216586
oleoyl-linoleoyl-glycerophosphocholine (2)*	Lipid	Lysolipid	48390	LC/MS Polar	100006166	860	828.576						1	0.00459149	1.54834	0.0179002	0.0443266	1.38716	0.173305	0.0180242	1.52722	0.0518091	0.00028036	1.82612	0.00214303	8.92e-05	1.92818	0.000725235	0.000576386	1.97764	0.00381093	0.00936044	1.58148	0.0725444	0.352566	1.11578	0.560133	0.00837943	1.5599	0.056458	0.0193168	1.46886	0.104727	0.616699	1.06159	0.771218	0.755134	0.972139	0.884869
palmitoyl-oleoyl-glycerophosphocholine (1)*	Lipid	Lysolipid	48267	LC/MS Polar	100006142	853	804.576						1	0.0292129	1.36296	0.0746258	0.104047	1.19354	0.310554	0.570399	1.11677	0.683747	0.000237068	1.52059	0.00183728	6.99e-06	2.79522	8.7142e-05	2.98e-05	2.6011	0.000364078	0.00033353	2.03256	0.00646358	0.289539	1.09173	0.505434	0.00370824	1.66541	0.0366918	0.00507241	1.39088	0.0529254	0.907286	0.954212	0.949762	0.482781	0.917925	0.724815
1-stearoylglycerophosphoethanolamine	Lipid	Lysolipid	42398	LC/MS Pos	100001461	5846	482.324	69747-55-3	9547068	7826018		HMDB11130	1	0.26559	0.741651	0.393831	0.921534	1.08583	0.95372	0.00869127	0.45869	0.0269767	0.534352	0.912112	0.670042	0.111177	1.28229	0.200548	0.0630869	1.46436	0.150096	0.625517	1.12417	0.789978	0.452176	0.87675	0.648924	0.507892	0.695264	0.667014	0.335556	0.736479	0.576282	0.624762	1.11822	0.779558	0.0322166	1.50068	0.226724
1-linoleoylglycerophosphoinositol*	Lipid	Lysolipid	36594	LC/MS Neg	100001778	5494	595.289						1	0.000176627	0.183679	0.00127865	0.00084783	0.152755	0.0144645	0.000962443	0.171152	0.00418551	0.000605554	0.327197	0.00402261	0.00582765	0.438202	0.0196946	0.00738889	0.357238	0.0294507	0.951584	1.11755	0.970345	0.0204642	0.372688	0.15597	0.778047	1.04133	0.850892	0.241504	0.798289	0.494636	0.168061	1.41279	0.366977	0.0207636	1.80002	0.211817
palmitoyl-arachidonoyl-glycerophosphocholine (2)*	Lipid	Lysolipid	48392	LC/MS Polar	100006157	790	826.56						1	0.024001	0.816668	0.0639267	0.0483196	0.784461	0.186006	0.0932949	1.18401	0.181102	0.101601	1.22853	0.203203	0.280082	1.1164	0.406011	0.496484	1.08313	0.664342	0.0162564	1.20396	0.0905738	0.0500854	1.21147	0.210807	0.000136205	1.74551	0.00393561	0.00191555	1.89726	0.0333824	0.28795	0.902063	0.503984	0.322432	0.894899	0.608941
palmitoyl-arachidonoyl-glycerophosphocholine (1)*	Lipid	Lysolipid	48383	LC/MS Polar	100006132	870	826.56						1	0.0667436	0.753427	0.139442	0.0387906	0.685652	0.158317	0.548055	0.94996	0.669845	0.0243553	1.35922	0.0693381	0.119115	1.18643	0.210069	0.926402	0.960424	0.958818	0.0235705	1.2908	0.11226	0.988307	1.00124	0.997147	0.020308	1.62751	0.0961128	0.0019924	1.98483	0.0333824	0.416584	0.909529	0.617013	0.135103	0.806514	0.425199
1-palmitoylglycerophosphate	Lipid	Lysolipid	34428	LC/MS Neg	100001445	5900	409.236	17618-08-5	6419701	4925335	C04036	HMDB00327	1	0.0551561	0.568849	0.121461	0.195201	0.681678	0.425963	0.100676	0.725718	0.193035	0.143508	1.37175	0.262549	0.281541	0.725124	0.407073	0.329811	1.17525	0.493179	0.107817	1.45365	0.2646	0.654385	0.981057	0.782644	0.00598472	1.85452	0.0462029	0.0185303	1.97419	0.102759	0.0558886	1.84216	0.219712	0.866401	1.02281	0.933157
palmitoyl-palmitoyl-glycerophosphocholine (2)*	Lipid	Lysolipid	48389	LC/MS Polar	100006161	790	778.56						1	0.0533955	1.29719	0.11861	0.469507	1.10484	0.677775	0.377283	1.24142	0.50146	0.0224785	1.40524	0.0655018	0.00213779	1.80074	0.00870181	0.000737552	2.39695	0.00455499	0.0134152	1.49004	0.08285	0.671149	1.01592	0.790246	0.121856	1.42598	0.273427	0.0593253	1.29214	0.213032	0.911441	1.03493	0.952328	0.31694	0.704467	0.604789
2-stearoylglycerophosphoethanolamine*	Lipid	Lysolipid	41220	LC/MS Neg	100003901	6350	480.31			24769218			1	0.760966	1.01892	0.824013	0.0403632	1.41489	0.162318	0.194638	1.23122	0.310204	0.0187874	1.50313	0.057601	0.0704138	1.17408	0.140577	0.0223729	1.33614	0.0683347	0.063101	1.35071	0.187115	0.484496	1.07429	0.669385	0.00345847	1.63214	0.0359906	0.530883	1.14129	0.752764	0.0972027	1.20955	0.27033	0.172231	1.21467	0.473005
1-palmitoylglycerophosphoethanolamine	Lipid	Lysolipid	35631	LC/MS Neg	100001567	6057.2	452.278		9547069	7826019		HMDB11503	1	0.675659	0.952083	0.760032	0.205491	1.23187	0.444967	0.958306	1.01318	0.970174	0.22607	1.22993	0.367775	0.12114	1.31289	0.212374	0.00842787	1.58494	0.0317883	0.0730123	1.4214	0.206196	0.680776	0.946884	0.795772	0.0360748	1.51261	0.133599	0.70384	0.945392	0.869114	0.0861265	1.36843	0.264766	0.235552	1.16353	0.545861
stearoyl-arachidonoyl-glycerophosphoethanolamine (1)*	Lipid	Lysolipid	48497	LC/MS Polar	100006316	750	766.539						1	0.00234087	1.81396	0.0104953	0.169902	1.30142	0.397162	0.0015456	1.69615	0.00606349	0.0316884	1.50897	0.0846034	0.0136723	1.77382	0.037784	0.000440972	2.45442	0.0032433	0.000145441	3.04065	0.00371536	0.0671233	1.49537	0.242677	4.27e-07	2.84316	5.6547e-05	0.0082352	1.73385	0.065058	0.109275	1.43059	0.289505	0.342605	0.783485	0.624476
palmitoyl-palmitoyl-glycerophosphocholine (1)*	Lipid	Lysolipid	48276	LC/MS Polar	100006160	854	778.56						1	0.141409	1.35288	0.251493	0.744044	1.05345	0.842851	0.413215	1.14634	0.536606	0.000994988	2.10445	0.00578337	0.00140498	1.9112	0.00635642	4.76e-05	2.7567	0.000535024	0.00436427	1.89928	0.0500555	0.75088	0.879434	0.843619	0.0201779	1.60932	0.0961128	0.0054658	1.75683	0.0544134	0.698322	1.0393	0.827039	0.123613	0.633297	0.402279
1-arachidonoylglyercophosphate	Lipid	Lysolipid	46325	LC/MS Neg	100004442	5499	457.236	799268-65-8					1	0.0134103	0.721384	0.0411835	0.989149	1.01847	0.992675	0.235574	0.875377	0.358149	0.46202	1.17489	0.608036	0.00220609	0.574558	0.00890371	0.121542	0.76717	0.247488	0.0458669	1.29944	0.157178	0.0524965	1.4088	0.214551	0.000895118	1.57683	0.0158523	0.0843629	1.62517	0.254933	0.0881278	1.26075	0.265096	0.866369	1.02676	0.933157
1-palmitoylglycerophosphoglycerol*	Lipid	Lysolipid	45970	LC/MS Neg	100005717	5570	483.273		3300276	2548639			1	0.125682	2.33076	0.231584	0.313001	1.98181	0.54897	0.119186	2.31287	0.218999	6.02e-06	5.894	0.00010836	0.00985765	3.91041	0.02926	0.00765156	4.63458	0.0298623	0.0291747	3.31977	0.129995	0.121634	0.449618	0.32842	0.0295741	3.29428	0.119148	0.265753	1.33719	0.508373	0.248726	1.53475	0.46039	0.80173	0.831088	0.902756
1-arachidonoylglycerophosphoethanolamine*	Lipid	Lysolipid	35186	LC/MS Neg	100001571	5874	500.278		42607465	21403171		HMDB11517	1	0.24724	1.27105	0.372517	0.292597	1.16697	0.524624	0.215862	1.28663	0.333123	0.00377017	2.21302	0.01683	0.112811	1.37421	0.202195	0.00213621	1.68053	0.0110142	0.0066927	1.84738	0.0607339	0.607152	0.919343	0.760698	0.00863838	1.87002	0.056458	0.0564604	1.74343	0.205412	0.0905339	1.31458	0.266032	0.291763	0.846582	0.589325
stearoyl-linoleoyl-glycerophosphoethanolamine (1)*	Lipid	Lysolipid	48499	LC/MS Polar	100006320	750	742.539						1	0.275762	1.51016	0.403589	0.326364	1.45653	0.561905	0.752397	0.989949	0.832114	0.840076	0.924229	0.899664	0.651299	1.39986	0.745671	0.0155326	2.6508	0.0507519	0.00979	3.84679	0.0735409	0.454621	1.37176	0.650778	0.00983319	2.52168	0.0620508	0.675698	0.87044	0.854837	0.0605271	1.80177	0.227078	0.986435	1.07687	0.99172
1-palmitoleoylglycerophosphocholine (16:1)*	Lipid	Lysolipid	33230	LC/MS Pos	100001511	5525	494.324		24779461	21403152		HMDB10383	1	0.508906	1.40554	0.628583	0.143465	1.85068	0.359687	0.0499455	0.562054	0.10988	0.0380733	1.41337	0.0988135	0.00173987	2.76254	0.0074509	0.000306296	3.43647	0.00253145	0.0064489	2.01018	0.0607339	0.161934	1.37319	0.381593	0.573993	0.80384	0.71436	0.600024	1.04871	0.801481	0.399148	0.859075	0.605685	0.895194	1.01531	0.949119
2-palmitoleoylglycerophosphocholine*	Lipid	Lysolipid	35819	LC/MS Pos	100001561	5490	494.324			21403164			1	0.313612	1.66708	0.442839	0.114061	2.25081	0.325124	0.0658356	0.54598	0.139901	0.0734479	1.54979	0.155832	0.00171437	3.20279	0.00743915	0.00013204	4.26172	0.0012596	0.0119364	2.34672	0.0801958	0.0498723	1.77041	0.210807	0.533142	0.768565	0.685468	0.415503	1.21902	0.651704	0.718425	0.923614	0.840166	0.66077	1.07856	0.843568
1-palmitoylglycerophosphocholine (16:0)	Lipid	Lysolipid	33955	LC/MS Pos	100001263	5670	496.34	17364-16-8	86554	78064		HMDB10382	1	0.0280982	0.440701	0.0721059	0.21988	0.770953	0.458753	0.000230689	0.282686	0.00136287	0.048525	0.737473	0.11981	0.0831402	0.737473	0.16139	0.70843	0.875994	0.819213	0.368302	0.837748	0.5965	0.538162	0.904762	0.710827	0.242251	0.53737	0.420872	0.710379	0.865471	0.869114	0.665354	0.912787	0.810338	0.785057	0.983692	0.89471
2-palmitoylglycerophosphocholine*	Lipid	Lysolipid	35253	LC/MS Pos	100001562	5610	496.34		15061532	21403165		HMDB61702	1	0.0407576	0.419401	0.0957944	0.281159	0.720125	0.518956	0.000558483	0.314458	0.0027974	0.0694794	0.680296	0.151443	0.294392	0.798637	0.423472	0.928465	0.902717	0.959186	0.255157	0.725109	0.466822	0.894662	0.943703	0.939645	0.341561	0.543671	0.522331	0.910113	0.891508	0.967037	0.94515	0.947372	0.965885	0.949457	1.00758	0.963713
stearoyl-linoleoyl-glycerophosphocholine (1)*	Lipid	Lysolipid	48387	LC/MS Polar	100006154	792	830.592						1	0.539691	1.05672	0.653746	0.0494222	1.34821	0.188005	0.495847	1.18865	0.618717	0.951202	0.992555	0.970016	0.413608	1.04969	0.54468	0.166143	1.18519	0.313331	0.681937	1.09045	0.835503	0.226247	1.1384	0.457359	0.413753	1.22659	0.591537	0.0918259	0.838092	0.273682	0.807805	0.980843	0.899001	0.0259435	1.29326	0.211817
1-linoleoylglycerophosphocholine (18:2n6)	Lipid	Lysolipid	34419	LC/MS Pos	100001395	5575.9	520.34		11988421	10160888	C04100	HMDB10386	1	0.0717329	0.576498	0.146065	0.629843	0.834486	0.801475	0.00014987	0.373424	0.00101105	0.0180243	0.75165	0.0558752	0.184525	0.818434	0.296615	0.786238	0.942624	0.876178	0.104049	0.718684	0.258742	0.997775	0.920788	0.999123	0.0511454	0.465525	0.161054	0.611912	0.829386	0.81091	0.725489	0.911996	0.844892	0.240358	1.25208	0.551764
1-oleoylglycerophosphocholine (18:1)	Lipid	Lysolipid	48258	LC/MS Pos	100001272	5700	522.355	19420-56-5	16081932	17240641		HMDB02815	1	0.391934	0.883322	0.5232	0.145664	1.722	0.359687	0.00697185	0.438519	0.0224782	0.211558	1.19999	0.351338	0.0294663	1.69973	0.0699972	0.0150473	2.04328	0.0494537	0.990818	1.02418	0.991293	0.234203	1.30792	0.463592	0.235838	0.508447	0.413659	0.9557	0.911436	0.985466	0.070284	0.690457	0.243461	0.900263	0.979871	0.950934
1-stearoylglycerophosphocholine (18:0)	Lipid	Lysolipid	33961	LC/MS Pos	100001271	5847	524.371	19420-57-6	497299	435389		HMDB10384	1	0.0777845	0.582346	0.156598	0.769621	0.959424	0.856318	0.00317672	0.486483	0.0112794	0.477568	0.904433	0.619727	0.181058	0.810801	0.29272	0.900468	0.981284	0.94239	0.0893799	0.688201	0.236941	0.498106	0.867843	0.678793	0.227692	0.574913	0.404585	0.553795	0.818101	0.768266	0.0574582	0.667015	0.219994	0.207102	0.772261	0.520528
stearoyl-arachidonoyl-glycerophosphoinositol (1)*	Lipid	Lysolipid	48282	LC/MS Polar	100006136	897	885.549						1	0.747551	1.34666	0.812618	0.336355	2.23222	0.568063	0.0109789	2.71549	0.0331138	0.948619	1.02918	0.970016	0.933874	0.973929	0.963851	0.425913	1.19415	0.598408	0.893005	0.923617	0.951392	0.268881	2.06644	0.494959	0.068773	1.86244	0.190689	0.926153	0.952746	0.973693	0.758165	0.906455	0.871982	0.357721	1.67848	0.639869
stearoyl-linoleoyl-glycerophosphocholine (2)*	Lipid	Lysolipid	48388	LC/MS Polar	100006155	867	830.591						1	0.347322	1.08612	0.483156	0.284031	1.28029	0.519187	0.189382	1.17366	0.303949	0.0229429	1.31337	0.0663323	0.0417238	1.31076	0.0951506	0.131083	1.22708	0.264996	0.852913	1.00751	0.930639	0.637658	0.909825	0.776465	0.509252	1.08871	0.667014	0.841891	0.93333	0.940537	0.119774	0.818642	0.297572	0.443714	1.11273	0.704945
1-arachidonoylglycerophosphoinositol*	Lipid	Lysolipid	34214	LC/MS Neg	100001654	5482	619.289					HMDB61690	1	0.581674	1.07912	0.688212	0.331573	0.650725	0.565242	0.931906	0.948257	0.954842	0.198663	1.41803	0.336198	0.0263968	1.73933	0.0632847	0.15857	1.26828	0.30209	0.242574	1.45089	0.449923	0.456772	0.731762	0.651328	0.12689	1.27494	0.27977	0.1505	1.59462	0.378233	0.171698	0.799108	0.37346	0.274104	0.669013	0.578754
1-linolenoylglycerophosphocholine (18:3n3)*	Lipid	Lysolipid	45951	LC/MS Pos	100005350	5506	518.324						1	0.660778	0.912114	0.748704	0.716796	1.01115	0.833794	0.0889015	0.563644	0.174384	0.902802	1.00107	0.954566	0.229153	1.48366	0.346509	0.0366304	1.60964	0.10141	0.532906	1.19161	0.720203	0.28771	1.18991	0.505434	0.554113	0.736363	0.700941	0.350026	1.17805	0.590135	0.328263	0.700937	0.536843	0.679683	0.956814	0.855124
1-linoleoylglycerophosphoethanolamine*	Lipid	Lysolipid	32635	LC/MS Neg	100001570	5900	476.278		52925130	21403170		HMDB11507	1	0.0948745	0.703599	0.182601	0.306047	0.83315	0.54014	0.452064	0.871268	0.577695	0.589941	1.15237	0.709455	0.117833	0.793818	0.20853	0.415591	1.28594	0.591296	0.545325	1.12523	0.722131	0.0918461	0.770218	0.289096	0.311732	1.39338	0.490239	0.879372	1.06533	0.954246	0.0900026	1.30723	0.266032	0.254099	1.14422	0.561011
1-oleoylglycerophosphoglycerol*	Lipid	Lysolipid	45968	LC/MS Neg	100005716	5610	509.288						1	0.389283	1.44429	0.522141	0.472651	1.95295	0.68057	0.400157	2.05494	0.524505	0.0994685	5.53457	0.200373	0.151425	4.15154	0.252826	0.315319	2.75559	0.483209	0.208022	2.85637	0.406607	0.888001	1.01342	0.938192	0.126808	4.06405	0.27977	0.364215	2.87198	0.607064		1		0.86777	1.10271	0.933157
1-stearoylglycerophosphate	Lipid	Lysolipid	36810	LC/MS Neg	100001670	5829	437.267	325465-92-7;799268-65-8	89567	80837			1	0.642801	0.571287	0.735015	0.604863	0.47345	0.789494	0.721537	0.524611	0.815068	0.633623	2.00659	0.747522	0.0790782	0.403828	0.155115	0.605517	0.900951	0.754546	0.390013	1.94805	0.607492	0.94587	0.827688	0.968187	0.216294	1.78889	0.394525	0.400199	3.50793	0.637268	0.0932358	2.06385	0.268116	0.681097	0.523785	0.855124
1-stearoylplasmenylethanolamine*	Lipid	Lysolipid	39271	LC/MS Neg	100003001	6500	464.315						1	0.499526	1.64502	0.621389	0.834498	1.49177	0.910509	0.633535	0.755701	0.740443	0.918043	1.25599	0.959961	0.873723	0.813561	0.924104	0.471	1.12439	0.640887	0.389467	2.11488	0.607492	0.160283	0.592599	0.381506	0.787489	0.971549	0.856102	0.450048	0.498939	0.670826	0.110114	2.9953	0.289505	0.710318	1.18298	0.86002
caproate (6:0)	Lipid	Medium Chain Fatty Acid	32489	LC/MS Neg	926	2713.7	115.076	142-62-1	8892	8552	C01585	HMDB00535	1	0.984446	1.01306	0.989729	0.165703	1.28097	0.392835	0.562234	1.24626	0.679769	0.214164	0.863942	0.35461	0.0484208	1.46886	0.106526	0.690887	1.06261	0.807232	0.0165904	0.694961	0.0914038	0.0549758	1.31444	0.217055	0.385958	0.85494	0.566325	0.43525	0.886518	0.664899	0.0255257	0.613439	0.145601	0.644399	1.10282	0.834029
heptanoate (7:0)	Lipid	Medium Chain Fatty Acid	1644	LC/MS Neg	925	3670	129.092	111-14-8	8094	7803	C17714	HMDB00666	1	0.726171	0.969548	0.793984	0.900116	0.952659	0.945027	0.00420472	1.44806	0.014296	0.455747	0.942652	0.602623	0.0539021	1.56783	0.114542	0.2543	1.12583	0.414251	0.0510811	0.801649	0.164986	0.0493798	1.29804	0.210807	0.0622803	1.1973	0.179015	0.236437	1.28441	0.488311	0.0120733	0.730212	0.097608	0.989371	0.981371	0.992898
caprylate (8:0)	Lipid	Medium Chain Fatty Acid	32492	LC/MS Neg	932	4362	143.108	124-07-2	379	370	C06423	HMDB00482	1	0.908987	0.650924	0.935624	0.814545	0.997448	0.893935	4.49e-08	5.49138	1.65144e-06	0.0632693	1.27908	0.140654	0.00224576	0.45396	0.00899907	0.00379695	0.539768	0.0169356	0.012083	0.153089	0.0801958	0.219749	0.706179	0.447431	0.122021	1.2915	0.273427	0.593212	0.905573	0.796229	0.868751	0.735809	0.938507	0.0298238	1.69442	0.216586
caprate (10:0)	Lipid	Medium Chain Fatty Acid	1642	LC/MS Neg	888	5090.7	171.139	112-37-8	2969	2863	C01571	HMDB00511	1	4.35e-07	8.2854	1.01862e-05	0.000407292	2.87464	0.00933428	9.57e-09	7.12602	4.8807e-07	3.66e-06	3.30372	9.28309e-05	2.11e-08	4.24901	6.61389e-07	7.94e-07	3.4036	2.97485e-05	0.895713	0.986131	0.951392	0.499466	0.870628	0.678793	0.347199	0.848142	0.525102	0.944425	1.00058	0.982597	0.430042	1.11249	0.62247	0.932946	0.951292	0.960101
laurate (12:0)	Lipid	Medium Chain Fatty Acid	1645	LC/MS Neg	181	5300	199.17	143-07-7	3893	3756	C02679	HMDB00638	1	3.3e-05	8.61557	0.000319759	0.000603534	3.49938	0.012002	1e-09	9.36379	7.50338e-08	1.87e-06	4.60692	6.138e-05	1.44e-06	3.40301	2.19851e-05	1.5e-05	4.5612	0.00021075	0.285119	0.907476	0.50231	0.177733	0.760666	0.4042	0.679108	0.986285	0.781164	0.98354	1.00141	0.996787	0.302041	0.931113	0.515132	0.383198	0.828233	0.663898
pelargonate (9:0)	Lipid	Medium Chain Fatty Acid	12035	LC/MS Neg	437	4798	157.123	112-05-0	8158	4574394	C01601	HMDB00847	1	0.0381639	3.34309	0.0911348	0.139317	1.81995	0.358152	5.39e-08	5.07719	1.76092e-06	0.000905299	1.77331	0.00537401	0.589978	1.08066	0.698132	0.113637	1.28272	0.234795	0.538042	1.06376	0.720203	0.260973	1.24297	0.49363	0.0681425	1.61554	0.190689	0.310564	1.21111	0.5558	0.994455	1.03347	0.996237	0.112457	1.5633	0.385331
10-undecenoate (11:1n1)	Lipid	Medium Chain Fatty Acid	32497	LC/MS Neg	100001197	5085.8	183.139	1333-28-4		10771160			1	0.000105968	9.98133	0.000827139	0.0102447	6.40203	0.070308	0.000177699	10.2026	0.0011201	0.00293641	5.757	0.0141251	5.57e-05	5.00562	0.000488245	0.000168685	5.84963	0.00150478	0.130434	0.409368	0.304165	0.56348	0.582226	0.725577	0.00291885	0.418441	0.0333843	0.0541738	0.523565	0.204239	0.298067	1.33182	0.511103	0.597025	0.983754	0.811897
hypotaurine	Amino Acid	Methionine, Cysteine, SAM and Taurine Metabolism	590	LC/MS Polar	358	2763.4	108.012	300-84-5	107812	96959	C00519	HMDB00965	1	0.00236514	0.553123	0.0104953	0.918579	0.487436	0.95372	0.707598	1.07907	0.811784	0.977331	1.1269	0.984387	0.00767719	0.672705	0.0239273	0.391748	0.749364	0.564519	0.00942303	0.526357	0.0725444	0.109824	0.16429	0.318578	0.992549	1.02686	0.99436	0.0290769	0.379823	0.137432	0.00056558	0.567668	0.0287417	0.0392132	0.117297	0.253759
methionine	Amino Acid	Methionine, Cysteine, SAM and Taurine Metabolism	1302	LC/MS Pos	415	1250	150.058	63-68-3	6137	5907	C00073	HMDB00696	1	0.398211	1.15931	0.52714	0.610504	1.04711	0.792175	0.23283	1.27158	0.354939	0.0121436	1.33148	0.0428196	0.0019048	1.28572	0.00797459	0.198363	1.30584	0.355932	0.0359371	0.761008	0.145939	0.0118707	0.665538	0.109574	0.311211	0.834701	0.490239	0.1109	0.84628	0.305112	0.00411468	0.709106	0.0586287	0.0871264	0.778972	0.358045
S-methylcysteine	Amino Acid	Methionine, Cysteine, SAM and Taurine Metabolism	39592	LC/MS Neg	100002749	880	134.028	1187-84-4	24417	22826		HMDB02108	1	0.279814	1.13239	0.407398	0.754552	0.776847	0.847929	0.084908	0.813232	0.169514	0.0711858	0.79892	0.153422	0.891479	1.01745	0.936554	0.094226	0.813071	0.205252	0.0150425	1.32397	0.0862642	0.976863	0.841497	0.98914	0.660443	0.950815	0.778076	0.418918	0.865407	0.652568	0.00473417	1.29198	0.0630096	0.511682	1.01214	0.75249
N-acetylcysteine	Amino Acid	Methionine, Cysteine, SAM and Taurine Metabolism	1586	LC/MS Pos	1107	1792	164.038	616-91-1	12035	11540	C06809	HMDB01890	1	0.00803438	0.177551	0.0283982	0.445628	1.93279	0.661976	0.0326676	0.416359	0.0800313	0.824526	1.13247	0.89337	0.267265	0.533088	0.393532	0.245975	0.782905	0.410201	0.0905367	1.99001	0.238881	0.142173	1.55301	0.365964	0.0419552	4.66659	0.139794	0.987775	0.909948	0.996787	0.264548	2.11277	0.483156	0.000820269	3.94816	0.035524
cystine	Amino Acid	Methionine, Cysteine, SAM and Taurine Metabolism	56	LC/MS Pos	279	675	241.031	56-89-3	67678	575	C00491	HMDB00192	1	0.0795639	3.18853	0.159128	0.00606651	0.183185	0.0494637	0.00023811	6.06797	0.00139146	0.452673	0.691415	0.602623	0.340893	0.79875	0.461935	0.284498	1.51578	0.445739	0.389283	1.21714	0.607492	0.10505	0.479275	0.309328	0.0533178	2.31629	0.164274	0.426345	1.80898	0.658572	0.389283	1.25196	0.600935	0.00092908	0.158787	0.0359298
S-adenosylhomocysteine (SAH)	Amino Acid	Methionine, Cysteine, SAM and Taurine Metabolism	42382	LC/MS Pos	197	1495.9	193.068	979-92-0	439155	16788012	C00021	HMDB00939	1	0.90453	1.04924	0.932745	0.121538	0.419635	0.333786	0.495256	1.05506	0.618717	0.833883	1.34342	0.899664	0.878868	0.690012	0.925037	0.0576827	11.0798	0.140946	0.839613	0.720674	0.928863	0.699141	1.07794	0.808941	0.389688	0.724668	0.568986	0.168984	3.45092	0.409859	0.328444	2.18718	0.536843	0.000727218	0.105497	0.0341186
2-hydroxybutyrate (AHB)	Amino Acid	Methionine, Cysteine, SAM and Taurine Metabolism	21044	GC/MS	100000933	1169.4	131	3347-90-8	440864	389701	C05984	HMDB00008	1	0.000688151	2.55882	0.00382912	0.433532	1.17021	0.655218	0.158328	1.29218	0.268344	0.838151	1.0823	0.899664	0.0494308	1.51087	0.107901	0.00229572	1.81169	0.0116234	0.00851381	0.508755	0.0693444	0.00482302	0.306733	0.0765437	7.41e-06	0.256915	0.000369826	0.000762281	0.28369	0.019161	0.174731	0.722884	0.377294	0.0507893	0.452043	0.291779
2-aminobutyrate	Amino Acid	Methionine, Cysteine, SAM and Taurine Metabolism	42374	LC/MS Pos	1128	766.7	104.071	1492-24-6	439691	388757	C02261	HMDB00650	1	0.000113938	3.21564	0.000877167	0.133984	1.96393	0.349226	0.00776766	1.45189	0.0247594	0.0158365	1.32704	0.0513766	0.00095065	2.40083	0.00455824	0.00367857	2.01994	0.0167634	0.10314	0.723236	0.257741	0.0317187	0.322034	0.17245	5.55e-06	0.326547	0.00033855	0.000675124	0.2176	0.0183519	0.408304	0.857585	0.610724	0.243556	0.497047	0.552533
alpha-ketobutyrate	Amino Acid	Methionine, Cysteine, SAM and Taurine Metabolism	4968	LC/MS Polar	796	940	101.024	600-18-0	58	2829426	C00109	HMDB00005	1	6.36e-06	14.5569	8.9358e-05	0.114342	2.05091	0.325124	0.12549	2.44425	0.224204	0.137478	2.01438	0.254582	0.20205	2.0165	0.31662	0.884934	0.949792	0.931258	0.389283	1.16136	0.607492	0.36044	0.687059	0.563409	0.00195474	0.195003	0.0268288	0.348195	0.67482	0.590135	0.389283	1.45244	0.600935	0.807293	0.915298	0.902756
taurine	Amino Acid	Methionine, Cysteine, SAM and Taurine Metabolism	2125	LC/MS Pos	512	692	126.022	107-35-7	1123	1091	C00245	HMDB00251	1	0.00317377	0.671467	0.0136157	0.222567	0.72975	0.460403	0.0118488	0.517064	0.0351703	0.585348	1.22076	0.706979	0.00705774	0.679889	0.0227551	0.668696	0.8552	0.792842	0.0218498	0.677111	0.106825	0.0120391	0.553789	0.109574	0.00518438	0.52141	0.0429798	0.616095	0.926408	0.81091	0.17792	1.17857	0.382529	0.145649	0.711912	0.443363
N-acetyltaurine	Amino Acid	Methionine, Cysteine, SAM and Taurine Metabolism	48187	LC/MS Neg	100005466	800	166.018		159864	140553			1	0.51055	1.0618	0.629231	0.0812686	0.800271	0.259967	0.393007	1.11282	0.51634	0.0127496	1.42075	0.0436459	0.000469832	1.24098	0.00256293	0.0803332	1.34595	0.182783	0.394503	1.09107	0.610774	0.876724	1.00855	0.9365	0.269686	1.1435	0.451395	0.000275109	1.79052	0.00963336	0.165917	0.835073	0.363715	0.0299007	0.67026	0.216586
cysteine	Amino Acid	Methionine, Cysteine, SAM and Taurine Metabolism	31453	GC/MS	800	1560.1	218	52-90-4;56-89-3	5862	5653	C00097	HMDB00574	1	0.00982048	1.8939	0.0324654	0.436719	1.26479	0.655579	4.15e-06	3.59996	4.85031e-05	0.00806945	2.02643	0.030424	0.0560596	1.35726	0.118231	0.76879	1.02617	0.866739	0.804301	0.937582	0.915014	0.943384	0.90321	0.968187	0.00532355	1.78217	0.0429798	0.176141	1.44711	0.415613	0.885731	0.955727	0.939863	0.330223	0.640378	0.613583
cysteine s-sulfate	Amino Acid	Methionine, Cysteine, SAM and Taurine Metabolism	22176	LC/MS Neg	100000808	640.9	199.969	1637-71-4	115015	102939	C05824	HMDB00731	1	0.000934096	3.91736	0.00490619	0.700436	0.967744	0.82649	6.76e-07	8.22239	1.22334e-05	0.00492801	2.03731	0.0211525	0.00463302	2.30733	0.0163467	0.0100401	1.53131	0.0364036	0.161379	0.546247	0.351531	0.174487	0.512947	0.39862	0.28394	1.14655	0.458942	0.760634	1.07986	0.896866	0.643191	1.1719	0.795706	0.770748	0.741829	0.884869
N-acetylmethionine	Amino Acid	Methionine, Cysteine, SAM and Taurine Metabolism	1589	LC/MS Pos	1083	2587	192.069	65-82-7	448580	395338	C02712	HMDB11745	1	0.131844	0.712829	0.240309	0.402113	0.749312	0.623098	0.932574	1.01725	0.954842	0.0355683	1.59006	0.093179	0.421026	0.916786	0.548616	0.472113	1.19014	0.640887	0.153295	0.720608	0.345991	0.0595297	0.599596	0.225906	0.948298	1.02835	0.960545	0.326657	1.27235	0.56681	0.115168	0.718367	0.289505	0.029538	0.569979	0.216586
N-formylmethionine	Amino Acid	Methionine, Cysteine, SAM and Taurine Metabolism	2829	LC/MS Neg	194	1543.8	176.039	4289-98-9	439750	388809	C03145	HMDB01015	1	0.438139	0.897307	0.566056	0.365261	1.20258	0.59434	0.27779	0.881079	0.396377	0.448642	0.936659	0.598905	0.0129126	1.42264	0.0362199	0.0149675	1.65952	0.0494537	0.309471	0.873313	0.523864	0.428961	0.832889	0.630319	0.25213	0.85752	0.428778	0.0556915	0.648717	0.204348	0.134783	0.817515	0.321982	0.463551	0.840864	0.715011
methionine sulfoxide	Amino Acid	Methionine, Cysteine, SAM and Taurine Metabolism	18374	LC/MS Pos	100000039	741.1	166.053	3226-65-1	158980	139840	C02989	HMDB02005	1	0.431497	0.875909	0.561346	0.635942	1.0479	0.80277	0.204198	0.70802	0.321388	0.935566	0.965689	0.96462	0.0953537	1.39744	0.178908	0.719997	1.2172	0.829177	0.832141	1.00343	0.927799	0.699639	0.895807	0.808941	0.372522	0.811097	0.552743	0.217967	0.825528	0.467193	0.104112	0.769626	0.2798	0.932908	0.963179	0.960101
3-hydroxy-3-methylglutarate	Lipid	Mevalonate Metabolism	531	LC/MS Polar	112	2700	161.046	503-49-1	1662	4573695	C03761	HMDB00355	1	0.156246	0.7368	0.270186	0.0755327	0.70894	0.248787	0.836179	0.93347	0.891818	0.764493	1.03729	0.845807	0.405222	0.898727	0.536155	0.148639	0.725872	0.287062	0.0169146	0.533627	0.0914038	0.0239257	0.647264	0.164015	0.03822	0.676065	0.134505	0.582995	0.947045	0.791896	0.0373474	0.64681	0.172306	0.0823239	0.715146	0.345883
1-palmitoylglycerol (1-monopalmitin)	Lipid	Monoacylglycerol	21127	LC/MS Pos	100000827	5790	348.311	542-44-9	14900	14201		HMDB31074	1	0.151783	0.219673	0.265739	0.733056	0.630472	0.840551	0.735184	1.07652	0.819956	0.428849	2.28138	0.578014	0.632484	2.08152	0.731889	0.621292	1.78255	0.760711	0.0368816	0.0816465	0.146459	0.105303	0.123532	0.309328	0.610589	0.400114	0.743267	0.176028	0.447005	0.415613	0.0248741	0.0595651	0.14484	0.160526	0.187249	0.465857
1-oleoylglycerol (1-monoolein)	Lipid	Monoacylglycerol	21184	LC/MS Pos	100000924	5820.4	374.326	111-03-5	5283468	4446588		HMDB11567	1	0.230026	2.32238	0.356128	0.0020829	6.23925	0.0268842	0.0186701	3.52326	0.0526327	0.0207748	5.08466	0.0613351	0.000470556	6.48854	0.00256293	0.0411216	4.52941	0.109011	0.307582	0.666774	0.523446	0.344145	0.711652	0.552985	0.769409	1.01156	0.845601	0.198318	0.579959	0.444765	0.00160622	0.155537	0.0561173	0.121417	0.47939	0.39897
1-arachidonylglycerol	Lipid	Monoacylglycerol	34397	LC/MS Neg	100001433	6450	303.233	35474-99-8	5282281	4445452	C13857	HMDB11572	1	0.79305	1.14233	0.848942	0.0103651	0.67053	0.070308	0.729267	0.597833	0.816605	0.0199447	2.4723	0.0598342	0.711553	1.15032	0.797406	0.00151786	0.595714	0.00828189	0.337075	2.3222	0.562125	0.0470072	0.734181	0.20552	0.398947	1.21532	0.576373	0.0312692	2.70699	0.144099	0.273892	1.124	0.487598	0.0133083	0.702666	0.178395
2-oleoylglycerol (2-monoolein)	Lipid	Monoacylglycerol	21232	LC/MS Neg	100000943	6950	281.249	3443-84-3	5319879	4478086			1	0.0318769	3.14251	0.0802305	0.00873496	3.0471	0.0647077	0.0165066	4.87535	0.047733	0.00155867	10.189	0.00832342	0.00596883	4.57681	0.0199316	0.258745	2.02975	0.419062	0.869693	1.1483	0.938133	0.199895	0.563919	0.431287	0.119923	1.7815	0.272058	0.534849	1.88566	0.753069	0.403933	0.281574	0.606985	0.108329	0.407303	0.381182
1-stearoylglycerol (1-monostearin)	Lipid	Monoacylglycerol	21188	LC/MS Pos	100000932	6042	376.342	123-94-4;31566-31-1	24699	23095	D01947	HMDB31075	1	0.0412149	0.116988	0.096111	0.120416	0.13231	0.333773	0.489686	0.510775	0.617334	0.560427	1.28637	0.690845	0.166951	1.89242	0.27547	0.209407	1.85609	0.370556	0.0490229	0.133369	0.162064	0.0388941	0.0547492	0.19075	0.546339	0.582293	0.697187	0.617321	0.532294	0.81091	0.0961973	0.167762	0.269429	0.0578217	0.066339	0.304239
2-arachidonoyl glycerol	Lipid	Monoacylglycerol	19266	LC/MS Neg	100000584	6170	303.233	53847-30-6	5282280	4445451	C13856	HMDB04666	1	0.495437	1.23434	0.621389	0.638299	1.15551	0.803943	0.545627	0.772924	0.668334	0.0102806	4.28188	0.0377407	0.00881068	3.22351	0.0265741	0.0901646	0.620006	0.198716	0.364978	3.2962	0.592826	0.673479	0.81853	0.791338	0.037671	2.06403	0.133599	0.0474033	3.03317	0.188376	0.914034	1.09398	0.953256	0.588364	0.986048	0.807343
1-linoleoylglycerol (1-monolinolein)	Lipid	Monoacylglycerol	27447	LC/MS Neg	100001040	6477	279.233	2277-28-3	5283469	4446589			1	0.660494	0.969618	0.748704	0.176961	0.506116	0.400116	0.609512	0.621149	0.721385	0.210202	1.63047	0.350127	0.329183	0.867799	0.452627	0.000704606	0.618697	0.00449987	0.85761	1.29721	0.930639	0.0227912	0.393088	0.164015	0.410277	0.831005	0.5881	0.678341	1.26634	0.854837	0.644613	1.06386	0.795706	0.2565	0.596764	0.561906
2-linoleoylglycerol (2-monolinolein)	Lipid	Monoacylglycerol	32506	LC/MS Neg	100000987	6250	279.233	3443-82-1	5365676	4517636		HMDB11538	1	0.132127	0.742445	0.240309	0.279249	0.754905	0.518869	0.779864	0.487428	0.849522	0.490658	1.59178	0.630846	0.720613	1.06165	0.805048	0.470387	0.819259	0.640887	0.548666	1.68342	0.722131	0.00272962	0.400013	0.0530864	0.465919	1.1052	0.636292	0.999453	0.843462	0.999453	0.164202	1.33634	0.362581	0.0807065	0.573339	0.344908
1-docosahexaenoylglycerol	Lipid	Monoacylglycerol	35153	LC/MS Neg	100001481	6150	309.222			10477810		HMDB11587	1	0.0187773	3.75424	0.0530294	0.806898	0.655946	0.889009	0.535827	1.03951	0.659209	0.0240706	15.1593	0.068879	0.273718	3.09922	0.400277	0.890006	1.03195	0.933178	0.512746	4.66082	0.702837	0.0581393	0.114694	0.224227	0.712506	1.29053	0.806528	0.519116	2.65064	0.741786	0.486835	0.623824	0.662209	0.0370029	0.0861045	0.247575
1-linolenoylglycerol	Lipid	Monoacylglycerol	34393	LC/MS Neg	100001435	6214	277.217		53480978	21403134		HMDB11569	1	0.23257	1.4096	0.357622	0.822687	0.799563	0.901115	0.93439	0.817368	0.954842	0.398371	2.58955	0.547515	0.0697194	1.76643	0.139761	0.188422	1.38391	0.346598	0.321546	1.67258	0.541044	0.0679862	0.453878	0.242685	0.9859	0.969857	0.989505	0.951434	1.46998	0.985286	0.626469	0.834689	0.779947	0.0466573	0.395203	0.285523
quinolinate	Cofactors and Vitamins	Nicotinate and Nicotinamide Metabolism	1899	LC/MS Polar	182	3000	166.015	89-00-9	1066	1037	C03722	HMDB00232	1	0.216684	0.837135	0.342069	0.247643	0.696846	0.475371	0.0899236	1.60844	0.175164	0.464387	1.44219	0.608282	0.042197	1.99001	0.0954538	0.00685003	3.14733	0.027498	0.000476605	0.291194	0.00864039	0.0049577	0.388456	0.0765437	0.0275924	0.559492	0.114447	0.535183	0.803949	0.753069	0.00944844	0.479612	0.0875726	0.303342	0.806698	0.595057
trigonelline (N'-methylnicotinate)	Cofactors and Vitamins	Nicotinate and Nicotinamide Metabolism	32401	LC/MS Pos	100001092	771.8	138.055	535-83-1	5570	5369	C01004	HMDB00875	1	7.39e-06	0.0129893	0.000101297	2.05e-05	0.0132531	0.00132618	4.71e-08	0.0160282	1.65144e-06	2.13e-08	0.0135979	1.48567e-06	8e-10	0.0114498	6.41143e-08	4.53e-10	0.00635918	1.27293e-07	0.547379	0.914445	0.722131	0.173729	1.41653	0.39862	0.318954	1.12839	0.496109	0.349003	1.45338	0.590135	0.0162725	0.645542	0.11013	0.914652	0.900712	0.955379
nicotinamide	Cofactors and Vitamins	Nicotinate and Nicotinamide Metabolism	594	LC/MS Pos	432	1271.1	123.055	98-92-0	936	911	C00153	HMDB01406	1	0.00488745	1.95464	0.018705	0.0238392	1.73256	0.120914	0.0317842	1.7727	0.0785503	0.00556015	1.83693	0.0231535	0.55023	1.06452	0.658165	0.277064	1.14366	0.440446	0.943289	1.15199	0.970345	0.738842	0.908946	0.835084	0.680907	1.04477	0.781164	0.777626	0.963698	0.909148	0.0284378	1.69937	0.152715	0.118708	1.37153	0.397786
1-methylnicotinamide	Cofactors and Vitamins	Nicotinate and Nicotinamide Metabolism	27665	LC/MS Pos	55	691.3	137.071	1005-24-9	10129985	8305504	C02918	HMDB00699	1	0.391311	2.44577	0.5232	0.988052	1.62336	0.992675	0.00201765	7.64625	0.00759667	0.00256528	4.9511	0.0125564	0.489762	0.823563	0.607868	0.376916	1.44995	0.548774	0.308293	0.434559	0.523446	0.0330958	0.269166	0.173412	0.280717	1.35857	0.458942	0.449043	0.820933	0.670826	0.290214	1.77881	0.503984	0.610688	1.28038	0.818737
nicotinate	Cofactors and Vitamins	Nicotinate and Nicotinamide Metabolism	1504	LC/MS Neg	567	1180	122.025	59-67-6	938	913	C00253	HMDB01488	1	0.00406119	1.95409	0.0161872	0.118368	1.30803	0.333773	0.0385311	1.64195	0.0914668	0.0679462	1.48675	0.149268	0.255678	1.22031	0.381477	0.368768	1.10466	0.541282	0.910192	1.0552	0.956197	0.308792	0.836925	0.523	0.307012	0.886649	0.489946	0.650007	0.951274	0.834448	0.463771	1.33166	0.650489	0.788437	1.0179	0.896046
N1-Methyl-2-pyridone-5-carboxamide	Cofactors and Vitamins	Nicotinate and Nicotinamide Metabolism	40469	LC/MS Pos	100001468	1688	153.066	701-44-0	69698	62899	C05842	HMDB04193	1	0.817459	1.173	0.866815	0.729598	1.09712	0.838294	0.182723	2.09223	0.297988	0.000621026	3.84689	0.00407685	0.442497	1.5377	0.567176	0.512444	0.969517	0.677563	0.355838	0.772769	0.584739	0.348368	0.348594	0.555802	0.489115	1.37835	0.656538	0.301998	1.22229	0.545768	0.75967	1.14981	0.871982	0.422436	1.01301	0.6964
phosphate	Energy	Oxidative Phosphorylation	11438	GC/MS	461	1307.7	298.9	7664-38-2	1061	1032	C00009	HMDB01429	1	0.0225126	1.44076	0.060966	0.743114	0.756748	0.842851	0.277561	1.10993	0.396377	0.00848807	1.36764	0.0317875	0.00332105	1.49791	0.0126742	0.0840085	1.33613	0.188377	0.165241	1.29148	0.357176	0.425143	0.670934	0.630319	0.868562	0.994929	0.91046	0.162788	1.21255	0.397942	0.285548	0.88638	0.501954	0.314723	0.63473	0.604789
pantothenate	Cofactors and Vitamins	Pantothenate and CoA Metabolism	1508	LC/MS Pos	1024	2212.4	220.118	137-08-6	6613	6361	C00864	HMDB00210	1	0.0690344	1.24749	0.143164	0.0834724	1.46906	0.26155	0.0763732	1.26905	0.15637	0.207962	1.20319	0.347433	6.18e-05	1.62365	0.0005253	0.68757	1.02773	0.80503	0.422761	0.873326	0.638688	0.196806	1.263	0.430928	0.215559	0.888414	0.394525	0.817486	1.03443	0.932095	0.0376052	0.706865	0.172306	0.168996	1.41595	0.473005
arabitol	Carbohydrate	Pentose Metabolism	38075	GC/MS	100000012	1687.5	307.1	7643-75-6	94154	84971	C01904	HMDB01851	1	0.0553524	0.795499	0.121461	0.74964	1.02277	0.844339	0.950966	1.08222	0.964864	0.0341619	1.51981	0.0903428	0.0932664	0.669752	0.175579	0.0377105	0.723784	0.103382	0.306233	1.14606	0.523109	0.600228	1.09569	0.755644	0.107899	1.55913	0.256436	0.0215735	1.62816	0.110973	0.0397373	0.732297	0.176146	0.87237	0.948226	0.933734
ribulose	Carbohydrate	Pentose Metabolism	35855	GC/MS	100000147	1662	306.1	488-84-6	151261	71354	C00309	HMDB00621	1	0.0632427	0.566769	0.134122	0.0695831	1.89418	0.240339	0.045989	0.576974	0.103614	0.839796	1.27167	0.899664	0.00810523	0.70339	0.0249837	0.71562	0.930346	0.825829	0.431552	1.16653	0.6424	0.244729	1.25063	0.47448	0.520348	1.18753	0.673071	0.449219	0.839617	0.670826	0.037198	1.43928	0.172306	0.0574983	1.70129	0.304239
xylonate	Carbohydrate	Pentose Metabolism	35638	GC/MS	100001627	1722	292	73686-31-7	6602431	5034782	C05411	HMDB60256	1	0.358706	0.705731	0.491689	0.0040537	3.46832	0.041673	0.00226358	0.423	0.00846581	0.0105784	1.59856	0.0385802	0.00559921	0.807309	0.0190373	0.848842	0.966425	0.91917	0.0465917	1.64075	0.157404	0.681485	1.05066	0.795772	0.754123	0.983432	0.838084	0.0505248	0.484252	0.195386	0.971195	0.90069	0.981732	9.89e-05	2.90946	0.0163095
xylose	Carbohydrate	Pentose Metabolism	15835	GC/MS	826	1723.9	204	609-06-3	135191	85957	C00181	HMDB00098	1	0.270466	0.525302	0.397999	0.0176423	1.55323	0.0993263	0.377316	1.35191	0.50146	0.868298	0.977876	0.924638	0.297181	0.594976	0.425303	0.0167878	0.571722	0.0536065	0.499561	0.98164	0.694934	0.180933	1.59239	0.408185	0.00789862	2.52634	0.0555942	0.898697	1.00253	0.961769	0.521135	1.26607	0.688686	0.00326654	2.06526	0.0799593
ribose	Carbohydrate	Pentose Metabolism	12083	GC/MS	914	1652	204	50-69-1	5779	4470639	C00121	HMDB00283	1	0.00440852	0.448997	0.0173258	0.0194738	1.72282	0.107488	7.31e-05	0.359854	0.000561768	0.792604	1.0948	0.866477	0.92991	0.957782	0.962508	0.548406	0.880882	0.70206	0.473896	1.08431	0.677684	0.346897	1.1179	0.555802	0.503408	0.86903	0.666306	0.0807974	0.710388	0.249614	0.493446	0.865829	0.666271	0.186599	1.31682	0.490913
xylitol	Carbohydrate	Pentose Metabolism	4966	GC/MS	543	1677.6	307.2	87-99-0	6912	6646	C00379	HMDB02917	1	0.0875506	0.681477	0.17204	0.997027	0.899345	0.997027	0.0453577	0.590865	0.102603	0.740349	1.03952	0.834575	0.325499	1.1412	0.452137	0.493659	0.80608	0.66214	0.577574	1.15903	0.7462	0.470942	0.753604	0.659084	0.888784	1.00492	0.918464	0.487454	0.87106	0.711246	0.899127	0.95319	0.9461	0.240321	0.69289	0.551764
arabinose	Carbohydrate	Pentose Metabolism	575	GC/MS	828	1631.6	217	28697-53-2	66308	59687	C00216	HMDB00646	1	0.577007	1.21436	0.68413	0.226521	1.27772	0.460403	0.10928	1.33934	0.205036	0.96327	1.03135	0.97374	0.939322	1.29699	0.963851	0.58295	1.08681	0.73457	0.0411257	1.69706	0.150448	0.180313	1.28379	0.408185	0.0092305	1.87171	0.0596182	0.979388	1.03625	0.995591	0.205915	1.18193	0.416104	0.332597	1.14751	0.615961
threitol	Carbohydrate	Pentose Metabolism	35854	GC/MS	100001419	1513	217.1	2418-52-2	169019	147828	C16884	HMDB04136	1	0.102396	0.754589	0.195736	0.615395	1.06205	0.792175	0.137963	0.793343	0.241866	0.986065	1.01565	0.989612	0.742319	0.981908	0.821383	0.686722	0.903528	0.80503	0.0339506	1.38484	0.143446	0.102926	1.25903	0.307145	0.0746608	1.45597	0.197061	0.288021	1.20403	0.534483	0.71824	0.936103	0.840166	0.329669	1.2576	0.613583
ribitol	Carbohydrate	Pentose Metabolism	15772	LC/MS Polar	100000406	1789.6	151.061	488-81-3	6912	10254628	C00474	HMDB00508	1	0.00664058	0.461918	0.0242338	0.722541	0.842683	0.835794	0.717877	0.887275	0.815068	0.817425	1.01278	0.889129	0.90333	0.973152	0.943458	0.323975	1.30373	0.490766	0.369857	1.40798	0.597298	0.271247	0.71757	0.494959	0.00996882	2.70451	0.0621918	0.423284	0.862414	0.657516	0.163339	0.694679	0.362326	0.0667948	0.595789	0.323802
fucose	Carbohydrate	Pentose Metabolism	15821	GC/MS	918	1682.2	204	2438-80-4	19466	2299091	C01018	HMDB00174	1	0.16644	0.868734	0.282754	0.687349	0.964892	0.817469	0.406912	1.11129	0.530878	0.071487	1.3582	0.153422	0.640206	0.929376	0.737486	0.886518	0.9394	0.931258	0.724918	0.978727	0.861319	0.110265	0.789038	0.318578	0.105658	1.25199	0.254838	0.517242	1.11067	0.741022	0.4859	0.939862	0.662209	0.311628	0.863504	0.604789
ribonate	Carbohydrate	Pentose Metabolism	27731	LC/MS Polar	100001007	2425	165.04	8/3/5336	5460677	4574162	C01685	HMDB00867	1	0.131062	0.832783	0.239925	0.15427	1.52231	0.37437	0.912583	0.993539	0.941101	0.367724	1.25014	0.516851	0.612061	1.06519	0.712378	0.369844	1.13024	0.541282	0.362458	0.870231	0.591895	0.281654	1.13582	0.501122	0.825082	1.03822	0.879554	0.839428	0.932758	0.940537	0.156814	0.802451	0.357792	0.24109	1.35665	0.551764
3-(3-hydroxyphenyl)propionate	Amino Acid	Phenylalanine and Tyrosine Metabolism	35635	LC/MS Neg	100001624	1980	165.056	621-54-5	91	89	C11457	HMDB00375	1	3.19e-06	0.10766	5.27288e-05	0.0713055	0.330601	0.242289	0.00658677	0.372256	0.0213594	0.0400252	0.620562	0.103399	0.337826	0.625318	0.461935	0.954494	1.26386	0.975418	0.826722	0.929342	0.927799	0.408835	1.09542	0.613252	0.0105486	3.21337	0.0643463	0.0713791	2.05618	0.232192	0.0131045	0.394357	0.0997498	0.0531062	0.378661	0.296027
4-hydroxyphenylpyruvate	Amino Acid	Phenylalanine and Tyrosine Metabolism	1669	LC/MS Neg	1141	1690.1	179.035	156-39-8	979	954	C01179	HMDB00707	1	0.00682009	0.575507	0.0247283	0.0581924	0.493718	0.207356	0.5326	0.818477	0.656678	0.906397	0.89382	0.955809	0.136962	1.48562	0.234972	0.217758	1.74175	0.381246	0.0833219	0.629337	0.224052	0.761698	1.26329	0.849008	0.37619	0.895034	0.556364	0.0236434	2.28704	0.116739	0.00087374	0.306778	0.0348872	0.0188118	0.413787	0.211817
tyrosine	Amino Acid	Phenylalanine and Tyrosine Metabolism	1299	LC/MS Pos	815	1516.3	182.081	60-18-4	6057	5833	C00082	HMDB00158	1	0.775199	0.964422	0.834601	0.965572	0.914095	0.977729	0.388427	0.883044	0.512723	0.764814	0.97878	0.845807	0.0293493	1.20405	0.0699972	0.658668	1.06265	0.787599	0.00917817	0.643613	0.0725444	0.185297	0.710496	0.416364	0.00453734	0.589305	0.0412319	0.101466	0.760774	0.284391	0.00669579	0.717744	0.0763866	0.383245	1.09118	0.663898
gentisate	Amino Acid	Phenylalanine and Tyrosine Metabolism	18280	LC/MS Neg	100000447	1459.8	153.019	490-79-9	3469	3350	C00628	HMDB00152	1	5.47e-08	0.019958	2.1356e-06	0.0205973	0.0706715	0.109706	3.12e-08	0.0320442	1.25023e-06	0.000490421	0.170215	0.00329705	0.00181013	0.0701865	0.00769304	0.00184046	0.226573	0.00975794	0.220635	0.622827	0.424185	0.210132	1.41833	0.438943		1		0.0769464	3.41609	0.240403	0.0289585	0.284357	0.152715	0.706503	0.854175	0.86002
4-hydroxycinnamate sulfate	Amino Acid	Phenylalanine and Tyrosine Metabolism	48410	LC/MS Neg	100006095	1000	242.997	376374-66-2	6070438	4797737			1	2.02e-05	0.0288976	0.000227048	0.00552158	0.134938	0.0485726	0.14226	0.660351	0.246798	0.00185786	0.124557	0.00951087	0.00194637	0.174932	0.00808825	6.66e-06	0.141619	0.000120739	0.00583418	0.333988	0.0606331	0.513511	0.631179	0.689572	0.0600513	7.63209	0.174435	0.16335	0.582623	0.397942	0.441568	0.724391	0.630881	0.265495	1.26761	0.568341
3-(4-hydroxyphenyl)propionate	Amino Acid	Phenylalanine and Tyrosine Metabolism	39587	LC/MS Neg	100002914	1670	165.056	501-97-3	10394	9965	C01744	HMDB02199	1	0.00137042	0.182958	0.00658269	0.030611	0.246256	0.141262	0.494284	1.09564	0.618717	0.0480827	0.475956	0.119245	0.514502	0.7627	0.630765	0.024978	0.563678	0.0746684	0.0723291	1.2827	0.205298	0.876356	0.874549	0.9365	0.015786	7.68142	0.0825385	0.605964	1.6903	0.807466	0.367808	0.834424	0.58245	0.482374	0.671806	0.724815
phenol sulfate	Amino Acid	Phenylalanine and Tyrosine Metabolism	32553	LC/MS Neg	100001510	2156	172.991	937-34-8	74426	67018	C02180	HMDB60015	1	0.000783283	0.477062	0.00427384	0.145561	0.638429	0.359687	2.7e-06	0.226908	3.52256e-05	0.00531672	0.489822	0.0223063	2.23e-05	0.647799	0.000240583	0.0143261	0.493856	0.0485017	0.155206	1.32275	0.346779	0.171455	1.2386	0.39662	0.0046397	0.629147	0.0412319	0.887821	0.950292	0.958917	0.661643	1.03022	0.809318	0.768447	1.07231	0.884869
phenyllactate (PLA)	Amino Acid	Phenylalanine and Tyrosine Metabolism	22130	LC/MS Polar	100000774	908	165.056	828-01-3	3848	3715	C05607	HMDB00779	1	0.0133846	0.222676	0.0411835	0.286565	0.674221	0.520439	0.328093	0.948794	0.45335	0.343641	0.587749	0.490413	0.458271	1.00934	0.57773	0.444548	0.695774	0.616879	0.128349	1.49835	0.30055	0.659456	1.3699	0.78467	0.0171182	6.38427	0.0846655	0.71032	1.19421	0.869114	0.938985	1.34437	0.965885	0.487643	0.946895	0.730167
phenylacetylglutamine	Amino Acid	Phenylalanine and Tyrosine Metabolism	35126	LC/MS Pos	100001417	2875	265.118	28047-15-6	92258	270643	C04148	HMDB06344	1	0.28104	0.365978	0.408125	0.217345	1.57065	0.458753	0.263844	1.14901	0.382655	0.0142301	3.13307	0.0469847	0.00144111	0.0910734	0.00641635	0.591071	2.14738	0.741477	0.851434	0.918924	0.930639	0.312328	0.525254	0.526524	0.0144269	2.885	0.0782634	0.715678	1.04776	0.873664	0.751179	0.672717	0.865792	0.74652	1.19405	0.884869
phenylacetylglycine	Amino Acid	Phenylalanine and Tyrosine Metabolism	33945	LC/MS Pos	100001275	3090	194.081	500-98-1	68144	61452	C05598	HMDB00821	1	0.00828508	0.535064	0.0285657	0.557062	0.791058	0.748511	0.175769	0.714314	0.289733	0.00136845	1.83937	0.00756036	0.0892615	0.675276	0.170189	0.459701	1.10732	0.633216	0.0218593	1.96949	0.106825	0.663564	1.05284	0.78624	4.21e-05	2.62928	0.00154086	4.75e-05	2.44808	0.00238795	0.955546	1.01343	0.969666	0.805953	1.07155	0.902756
p-cresol-glucuronide*	Amino Acid	Phenylalanine and Tyrosine Metabolism	48841	LC/MS Neg	100006191	2420	283.082	17680-99-8	154035	135751		HMDB11686	1	0.0250272	1.7546	0.0660743	0.129129	1.78136	0.344548	7.84e-05	3.73421	0.000586432	1.37e-05	3.93887	0.000182014	0.294348	1.26963	0.423472	0.0146618	2.32894	0.0490473	0.569815	0.736167	0.741103	0.996558	0.794026	0.999123	0.0185724	1.56674	0.0910381	0.0122701	1.75571	0.0817515	0.495242	1.52798	0.667085	0.810388	1.08319	0.903463
3-phenylpropionate (hydrocinnamate)	Amino Acid	Phenylalanine and Tyrosine Metabolism	15749	LC/MS Neg	100000010	2860	149.061	501-52-0	107	10181339	C05629	HMDB00764	1	3.63e-07	0.0465043	8.86983e-06	0.000768325	0.0871965	0.0139538	5.22e-07	0.0675719	1.0098e-05	2.04e-07	0.128089	8.75631e-06	1.45e-06	0.0929209	2.19851e-05	2.29e-06	0.132725	5.36242e-05	0.859434	0.936919	0.930639	0.490166	1.05525	0.672711	0.310547	1.36137	0.490239	0.0333695	1.55013	0.151257	0.411624	0.804964	0.613594	0.564169	1.01075	0.792763
3-methoxytyrosine	Amino Acid	Phenylalanine and Tyrosine Metabolism	12017	LC/MS Pos	1342	1771	212.092	300-48-1	1670	8948		HMDB01434	1	0.0378793	0.680543	0.0909752	0.239662	0.767194	0.471782	0.00357981	0.602039	0.0124737	0.00740717	0.71712	0.0289035	0.000160818	0.666701	0.00117167	0.058311	0.719842	0.141865	0.983391	0.972366	0.988669	0.31504	0.821528	0.526626	0.218509	0.860198	0.396977	0.020647	0.767908	0.107715	0.932159	0.976892	0.963173	0.541493	1.12049	0.776965
phenylpyruvate	Amino Acid	Phenylalanine and Tyrosine Metabolism	566	LC/MS Neg	241	2517.6	163.04	156-06-9	997	972	C00166	HMDB00205	1	0.0761931	0.732155	0.154031	0.24824	0.632808	0.475371	0.112104	0.711911	0.208247	0.415813	1.11149	0.561801	0.0685301	0.794491	0.138792	0.749518	1.01031	0.852691	0.166871	1.31038	0.359317	0.725024	0.960489	0.826693	0.453641	1.27415	0.628912	0.0379559	1.68704	0.165273	0.483887	0.895156	0.662209	0.602076	0.814603	0.816216
N-acetylphenylalanine	Amino Acid	Phenylalanine and Tyrosine Metabolism	33950	LC/MS Neg	100001256	2597	206.082	2018-61-3	74839	67404	C03519	HMDB00512	1	0.0144959	0.577094	0.0435651	0.0535934	0.253921	0.195737	5.51e-06	0.369655	6.19344e-05	0.0539417	0.702451	0.126468	0.00665517	0.491478	0.0217067	0.509409	0.885046	0.675208	0.0157436	1.65935	0.089373	0.268512	0.463349	0.494959	0.508511	1.06289	0.667014	0.261712	1.28182	0.508019	0.917604	1.02888	0.953422	0.112342	0.374568	0.385331
N-acetyltyrosine	Amino Acid	Phenylalanine and Tyrosine Metabolism	32390	LC/MS Pos	100001104	2533.4	224.092	537-55-3	68310	61606		HMDB00866	1	0.014422	1.89429	0.0435651	0.0202136	2.48413	0.109706	0.00907534	1.90184	0.0278211	2.55e-05	4.40814	0.000296437	0.000170646	2.16481	0.00122734	1.91e-05	3.46481	0.000249633	0.922169	0.936404	0.956197	0.277016	0.541295	0.497707	0.718782	0.940133	0.806977	0.746148	0.960537	0.889082	0.0656536	0.627113	0.237749	0.808151	0.725284	0.902756
p-cresol sulfate	Amino Acid	Phenylalanine and Tyrosine Metabolism	36103	LC/MS Neg	100001315	2890	187.007	3233-57-7	4615423	3806480	C01468	HMDB11635	1	0.000177862	3.01082	0.00127865	0.0918574	1.91189	0.282392	0.000112533	4.33948	0.000785407	6.55e-06	6.39599	0.000110755	0.128181	1.56179	0.223132	0.00107252	3.13121	0.00615056	0.354659	0.830906	0.584511	0.272111	0.421304	0.494959	0.308782	1.19758	0.489946	0.0964165	1.40942	0.278687	0.65734	1.83268	0.808273	0.47647	0.526428	0.724815
phenylpropionylglycine	Amino Acid	Phenylalanine and Tyrosine Metabolism	35434	LC/MS Pos	100001591	3625	208.097	56613-60-6	152323	134261		HMDB00860	1	0.184164	0.112812	0.304977	0.00548085	0.0164418	0.0485726	0.0801242	0.649874	0.162861	2.93e-10	0.019757	2.7249e-08	0.0520437	0.365094	0.111622	1.17e-08	0.0168488	1.0959e-06	0.414405	0.17359	0.631154	0.570832	0.832204	0.733369		1			1		0.815094	0.308993	0.902253	0.534008	0.975847	0.770888
3-(4-hydroxyphenyl)lactate	Amino Acid	Phenylalanine and Tyrosine Metabolism	32197	LC/MS Neg	240	1379	181.051	6482-98-0	9378	9010	C03672	HMDB00755	1	0.140836	1.1135	0.251493	0.481478	0.7549	0.685707	0.0386411	1.43997	0.0914668	0.515873	1.1241	0.651261	0.0162799	1.28496	0.0432845	0.215391	1.18921	0.378281	0.0978612	0.837406	0.249991	0.644862	0.833657	0.776465	0.714872	1.08293	0.806781	0.285002	1.24138	0.533634	0.334042	0.910477	0.542116	0.826512	0.863883	0.90884
phenylalanine	Amino Acid	Phenylalanine and Tyrosine Metabolism	64	LC/MS Pos	460	2050	166.086	63-91-2	6140	5910	C00079	HMDB00159	1	0.395541	0.8942	0.526763	0.351927	0.828597	0.58447	0.0348859	0.80094	0.0839957	0.776699	0.983783	0.856518	0.0176683	0.869012	0.0463174	0.0795331	0.900339	0.182439	0.800987	1.01629	0.914621	0.266506	0.83319	0.494959	0.235474	0.9103	0.413659	0.880046	0.989236	0.954246	0.253256	0.86862	0.467228	0.482283	0.881983	0.724815
choline phosphate	Lipid	Phospholipid Metabolism	34396	LC/MS Pos	267	692.5	184.073	72556-74-2	1014	119298	C00588	HMDB01565	1	0.031978	6.67291	0.0802305	0.120941	4.10627	0.333773	0.0115375	10.2222	0.0346126	0.129263	3.8807	0.243679	0.147095	1.27341	0.247066	0.819051	1.10953	0.900796		1		0.560774	1.17989	0.723745	0.734066	1.5319	0.817449	0.87718	1.11507	0.954246		1		0.000153549	0.0561603	0.0163095
glycerophosphorylcholine (GPC)	Lipid	Phospholipid Metabolism	15990	LC/MS Pos	100000269	709.9	258.11	28319-77-9	71920	571409	C00670	HMDB00086	1	0.0477016	1.14676	0.108536	0.00940533	2.71912	0.06619	0.0679128	1.28079	0.14324	0.0205801	1.83483	0.0610836	0.00655431	1.56723	0.0215571	0.0306647	2.05836	0.08748	0.988783	1.02539	0.991293	0.273496	1.14514	0.494959	0.0705859	1.14524	0.190974	0.484627	0.772729	0.708992	0.201278	1.13822	0.410636	0.00298333	2.27227	0.0763462
glycerophosphoethanolamine	Lipid	Phospholipid Metabolism	37455	LC/MS Polar	100001620	3075	214.049	33049-08-0	123874	110410	C01233	HMDB00114	1	0.374208	0.78987	0.506759	0.00505777	5.04261	0.0474588	0.519177	0.864362	0.644376	0.32991	1.95886	0.476916	0.849304	1.05233	0.906667	0.109021	3.01601	0.228619	0.779734	0.919616	0.905393	0.716901	0.960143	0.821813	0.87298	1.00634	0.912888	0.0441354	0.372977	0.181592	0.797028	0.928947	0.894953	0.0145898	2.66221	0.186683
phosphoethanolamine	Lipid	Phospholipid Metabolism	1600	LC/MS Neg	1026	638	140.012	1071-23-4	1015	990	C00346	HMDB00224	1	0.399576	5.06102	0.52714	0.135348	0.640207	0.351156	0.0006874	8.03714	0.00326806	0.232219	1.66839	0.375588	0.810535	1.1183	0.877819	0.538727	1.1667	0.695427	0.509117	0.478719	0.702837	0.0932145	0.345169	0.289096	0.359288	0.760229	0.537463	0.195118	0.899514	0.440409	0.703922	0.882936	0.831908	0.00181615	0.0747116	0.0568051
choline	Lipid	Phospholipid Metabolism	15506	LC/MS Pos	1256	675	104.107	67-48-1	305	149278	C00114	HMDB00097	1	0.166332	0.706474	0.282754	0.0922915	1.41632	0.282392	0.000274341	0.77293	0.0015546	0.693394	0.963394	0.796119	0.00757956	0.785827	0.0238743	0.442552	0.903175	0.615629	0.400709	0.797126	0.61362	0.0849489	0.69482	0.278553	0.18547	0.87211	0.354832	0.00681633	0.472623	0.0598592	0.819032	0.890966	0.903739	0.765086	1.01982	0.884869
ethanolamine	Lipid	Phospholipid Metabolism	1497	GC/MS	420	1304	174.1	141-43-5	700	13835336	C00189	HMDB00149	1	0.604308	0.892159	0.705321	0.476585	0.927003	0.682741	0.646776	1.10137	0.752783	0.932185	1.11245	0.963258	0.979878	1.09303	0.98869	0.221422	0.576161	0.383947	0.15791	0.746754	0.349391	0.217975	0.326273	0.447409	0.671672	0.921866	0.781164	0.0267208	0.391544	0.129619	0.791526	0.927223	0.893865	0.432572	1.00084	0.699821
glycerophosphoinositol*	Lipid	Phospholipid Metabolism	47155	LC/MS Polar	100001621	3850	333.059	16824-65-0					1	0.375499	1.42176	0.507284	0.00600829	2.17156	0.0494637	0.697377	1.335	0.801698	0.633652	1.07412	0.747522	0.110732	1.43046	0.200389	0.111742	2.19772	0.2325	0.593163	0.865556	0.76109	0.142752	0.813673	0.365964	0.393522	0.812736	0.573059	0.0648202	0.402469	0.222292	0.389916	0.802238	0.600935	0.0924811	0.658811	0.362872
N-acetylputrescine	Amino Acid	Polyamine Metabolism	37496	LC/MS Pos	192	840	131.118	18233-70-0	122356	109095	C02714	HMDB02064	1	0.800799	1.03049	0.855607	0.707748	0.927664	0.830251	0.865995	0.93077	0.914921	0.00387109	1.66807	0.0171434	0.005115	1.41445	0.0177131	0.00102662	1.85741	0.00594803	0.438606	0.917172	0.646195	0.010031	0.563704	0.109574	0.110667	0.828418	0.260757	0.749114	1.01362	0.889082	0.000743967	0.579099	0.0319906	0.000231752	0.403465	0.0163095
4-acetamidobutanoate	Amino Acid	Polyamine Metabolism	1558	LC/MS Pos	1113	1721.3	146.081	3025-96-5	18189	17180	C02946	HMDB03681	1	0.00322085	0.692391	0.013713	0.564551	0.886628	0.754998	0.168287	0.687957	0.282661	0.23685	0.832604	0.381972	0.144077	0.803695	0.243456	0.179865	0.811812	0.335525	0.257499	0.852776	0.466822	0.841426	1.02737	0.914486	0.252268	0.847314	0.428778	0.918666	0.964768	0.969508	0.00274405	0.642708	0.058385	0.10794	0.741632	0.381182
spermine	Amino Acid	Polyamine Metabolism	603	LC/MS Pos	507	500.4	203.223	71-44-3	1103	1072	C00750	HMDB01256	1	0.0846715	0.339728	0.166966	0.104253	1.80021	0.310554	0.285843	0.575665	0.404945	0.92482	1.96433	0.960414	0.729275	0.701746	0.810145	0.0408692	0.557053	0.108855	0.0350623	0.263637	0.145932	0.313674	0.491824	0.526524	0.0392096	0.446729	0.135384	0.205876	0.536663	0.451782	0.432054	0.576211	0.62247	0.0157163	2.5949	0.196628
5-methylthioadenosine (MTA)	Amino Acid	Polyamine Metabolism	1419	LC/MS Pos	212	2444.9	298.097	2457-80-9	439176	388321	C00170	HMDB01173	1	0.291017	0.790113	0.418291	0.0836218	1.73742	0.26155	0.718533	1.0527	0.815068	0.0690673	2.06068	0.151135	7.15e-06	0.0770761	8.71989e-05	0.885547	1.09331	0.931258	0.374949	0.828394	0.600345	0.159225	0.619157	0.381506	0.471899	1.10371	0.64286	0.285634	0.734354	0.533634	0.571201	0.883901	0.735717	0.812499	0.969267	0.904026
spermidine	Amino Acid	Polyamine Metabolism	485	LC/MS Pos	50	533.5	146.165	124-20-9	1102	1071	C00315	HMDB01257	1	0.0212629	0.708654	0.0587272	0.576049	1.18619	0.763096	0.672741	0.976819	0.779768	0.600082	1.43528	0.720098	0.0856532	0.644622	0.165125	0.00372852	0.48265	0.0167634	1.37e-08	0.398793	3.8497e-06	0.00157044	0.393168	0.0421775	0.00442128	0.549702	0.0412319	0.0719229	0.475728	0.232449	0.312229	0.886453	0.524132	0.775083	1.05203	0.885135
acisoga	Amino Acid	Polyamine Metabolism	43258	LC/MS Pos	100004541	2290	185.128	106692-36-8	129397	114601			1	0.99645	1.01396	0.998227	0.666998	0.263171	0.817469	0.276356	0.795388	0.396377	0.286013	0.847975	0.432507	0.920814	1.00523	0.956623	0.219182	0.687771	0.381364	0.720784	1.12376	0.860092	0.0677604	0.0839184	0.242685	0.328686	0.88152	0.508306	0.0136943	0.270397	0.0850894	0.0951617	0.780432	0.268664	0.0961241	0.100357	0.362872
docosadienoate (22:2n6)	Lipid	Polyunsaturated Fatty Acid (n3 and n6)	32415	LC/MS Neg	100001182	6034	335.296	7370-49-2	5282807	4445934	C16533	HMDB61714	1	0.0494682	0.757965	0.112101	0.0158518	0.375622	0.0929598	0.252722	0.801964	0.372384	0.13599	0.781076	0.252941	7.06e-05	0.311853	0.000591143	4.84e-06	0.304678	9.25427e-05	0.304387	0.866195	0.521541	0.0109825	0.443441	0.109574	0.521047	0.916477	0.673071	0.728979	0.9221	0.883203	0.00328638	1.98056	0.058385	0.337571	1.11905	0.619064
mead acid (20:3n9)	Lipid	Polyunsaturated Fatty Acid (n3 and n6)	35174	LC/MS Neg	100001472	5650	305.249	20590-32-3	5312531	4471956		HMDB10378	1	0.00708245	2.40414	0.025515	0.0206552	2.66622	0.109706	0.0731773	1.45313	0.151485	1.62e-05	3.86428	0.000210223	0.207953	1.3847	0.323358	0.0184441	2.17604	0.0582337	0.0661034	1.69845	0.19349	0.804486	0.83344	0.881029	0.718144	1.02659	0.806977	0.323516	1.20795	0.56681	0.0585928	0.58472	0.221307	0.00410721	0.334078	0.0889369
docosapentaenoate (n6 DPA; 22:5n6)	Lipid	Polyunsaturated Fatty Acid (n3 and n6)	37478	LC/MS Neg	100001580	5624.5	329.249	25182-74-5	6441454	4945614	C16513	HMDB01976	1	0.123497	0.72949	0.22982	0.780775	0.856845	0.866585	0.123007	0.683304	0.222604	0.584131	1.11311	0.706979	4.48e-05	0.277424	0.00042598	0.000517838	0.471839	0.0035364	0.00698184	0.473336	0.0613093	0.000608938	0.271085	0.0245315	0.000697903	0.443368	0.013212	0.0011801	0.352162	0.0238275	0.381544	1.20243	0.599111	0.0303913	0.51723	0.216586
docosahexaenoate (DHA; 22:6n3)	Lipid	Polyunsaturated Fatty Acid (n3 and n6)	44675	LC/MS Neg	100000665	5525	327.233	6217-54-5	445580	393183	C06429	HMDB02183	1	0.370005	1.1657	0.503493	0.410395	1.22335	0.62957	0.412552	0.779367	0.536606	0.442801	1.12618	0.592525	0.00214055	0.471793	0.00870181	0.851395	1.02691	0.919755	0.918425	1.01077	0.956197	0.10121	0.490395	0.305646	0.0126789	0.675784	0.0717598	0.0084168	0.451446	0.0655562	0.359325	1.20015	0.573894	0.0300792	0.399264	0.216586
dihomo-linoleate (20:2n6)	Lipid	Polyunsaturated Fatty Acid (n3 and n6)	17805	LC/MS Neg	1231	5730	307.264	2091-39-6	6439848	4944228	C16525	HMDB05060	1	0.361597	0.85035	0.493247	0.0981758	0.561902	0.298773	0.557458	0.811138	0.678381	0.194398	0.792409	0.331724	4.47e-05	0.290827	0.00042598	0.000132236	0.32971	0.0012596	0.175768	0.737888	0.375595	0.0261678	0.527369	0.165163	0.0873289	0.703863	0.220938	0.299923	0.743711	0.543795	0.194796	1.34616	0.402739	0.447428	1.13907	0.704945
docosapentaenoate (n3 DPA; 22:5n3)	Lipid	Polyunsaturated Fatty Acid (n3 and n6)	32504	LC/MS Neg	100001181	5571	329.249	2234-74-4	6441454		C16513	HMDB01976	1	0.983755	0.989289	0.989729	0.193084	0.574906	0.424634	0.568552	0.810491	0.683747	0.725524	1.07965	0.821018	0.0815648	0.632558	0.158881	0.649058	0.87272	0.783718	0.468866	0.866552	0.672983	0.0332065	0.457679	0.173412	0.0575253	0.709937	0.172576	0.88773	0.859506	0.958917	0.844844	0.972583	0.922398	0.223802	0.641906	0.536172
linoleate (18:2n6)	Lipid	Polyunsaturated Fatty Acid (n3 and n6)	1105	LC/MS Neg	180	5535	279.233	60-33-3	5280450	4444105	C01595	HMDB00673	1	0.0250424	0.477928	0.0660743	0.00264599	0.360449	0.0310352	0.0303572	0.406214	0.0757261	0.00202097	0.417037	0.0102518	2.82e-05	0.227704	0.000298494	6.25e-05	0.279372	0.000665917	0.181072	0.642023	0.378299	0.0801615	0.662526	0.275677	0.0210014	0.545686	0.0968887	0.270133	0.766537	0.513345	0.467956	1.16591	0.652338	0.202857	1.30203	0.515637
stearidonate (18:4n3)	Lipid	Polyunsaturated Fatty Acid (n3 and n6)	33969	LC/MS Neg	100001229	5395	275.202	111174-40-4	5312508	4471933	C16300	HMDB06547	1	0.988217	1.09991	0.991746	0.0172116	0.408226	0.0978803	0.216144	0.530157	0.333123	0.119296	0.449255	0.232753	0.021176	0.449779	0.0523337	0.0188163	0.555164	0.0590768	0.399551	0.842227	0.613518	0.392063	0.941266	0.596021	0.0376577	0.405952	0.133599	0.897235	1.03587	0.961769	0.594573	0.887315	0.75196	0.131083	0.830503	0.421714
linolenate [alpha or gamma; (18:3n3 or 6)]	Lipid	Polyunsaturated Fatty Acid (n3 and n6)	34035	LC/MS Neg	100001337	5450	277.217		5280934	4444437	C06426	HMDB03073	1	0.272554	0.706283	0.399936	0.00333449	0.395979	0.0361023	0.174948	0.476264	0.289516	0.050843	0.511859	0.123284	0.00172387	0.330599	0.00743915	0.0010973	0.336838	0.00616684	0.450904	0.846925	0.653859	0.188869	0.781615	0.419378	0.0559596	0.571102	0.168801	0.936786	1.01035	0.981524	0.883505	0.952579	0.939863	0.760945	1.11006	0.884869
arachidonate (20:4n6)	Lipid	Polyunsaturated Fatty Acid (n3 and n6)	1110	LC/MS Neg	229	5535	303.233	506-32-1	444899	392692	C00219	HMDB01043	1	0.0704727	0.748091	0.144021	0.72551	1.07838	0.835794	0.00866748	0.548874	0.0269767	0.460467	0.888577	0.607424	0.000207858	0.426789	0.00141391	0.0122397	0.722622	0.0430219	0.920025	1.06059	0.956197	0.639512	0.90756	0.776465	0.0498467	0.778152	0.159909	0.151156	0.747822	0.378233	0.0913742	1.33934	0.266032	0.079653	0.729863	0.344908
eicosapentaenoate (EPA; 20:5n3)	Lipid	Polyunsaturated Fatty Acid (n3 and n6)	18467	LC/MS Neg	2050	5450	301.217	10-2005-9;10417-94-4	446284	393682	C06428	HMDB01999	1	0.000180786	2.60969	0.00127865	0.00483765	3.15383	0.0469586	0.575974	1.06806	0.688958	0.0435247	1.51022	0.109895	0.00188762	2.6576	0.00796206	0.000192092	2.62891	0.00168681	0.948846	1.0654	0.970345	0.127115	0.751007	0.339777	0.000151594	0.436035	0.00416126	0.00932224	0.359623	0.0706192	0.192741	0.73998	0.400528	0.0975464	0.763277	0.362872
dihomo-linolenate (20:3n3 or n6)	Lipid	Polyunsaturated Fatty Acid (n3 and n6)	35718	LC/MS Neg	100001739	5596	305.249	17046-59-2	5280581	4471954	C03242	HMDB02925	1	0.590805	1.06377	0.694629	0.0349703	1.85166	0.149154	0.00842526	0.606582	0.0265538	0.546547	1.06191	0.682267	0.140873	0.73692	0.239484	0.0505193	1.42103	0.129643	0.260409	1.24378	0.469069	0.281659	0.844856	0.501122	0.0084786	0.709225	0.056458	0.0101084	0.484517	0.0730138	0.0988181	1.4531	0.272904	0.102645	1.29726	0.370585
adrenate (22:4n6)	Lipid	Polyunsaturated Fatty Acid (n3 and n6)	32980	LC/MS Neg	100001193	5678	331.264	2091-25-0	5497181	4445971	C16527	HMDB02226	1	0.0084459	0.355008	0.0289427	0.0137142	0.285744	0.0848471	0.324544	0.691584	0.450101	0.196006	0.669289	0.33345	0.000316518	0.271249	0.00184965	0.000102116	0.308911	0.00104344	0.0399889	0.457668	0.150448	0.0457708	0.429299	0.20552	0.869	0.891573	0.91046	0.845658	1.00553	0.942359	0.88939	0.964987	0.941608	0.133136	0.545577	0.425199
taurochenodeoxycholate	Lipid	Primary Bile Acid Metabolism	18494	LC/MS Neg	1629	5250	498.289	6009-98-9	387316	343282	C05465	HMDB00951	1	0.618761	1.53197	0.715522	0.355992	0.425389	0.587753	0.962063	1.00154	0.970714	0.382283	0.76666	0.530631	0.765559	1.29329	0.838826	0.0230808	0.480933	0.0700658	0.207343	0.665666	0.406607	0.0126365	0.17779	0.11298	0.136849	0.435186	0.287855	0.0178526	0.320424	0.102759	0.0484577	0.484207	0.19984	0.010838	0.172938	0.169494
taurocholate	Lipid	Primary Bile Acid Metabolism	18497	LC/MS Neg	1648	5150	514.284	145-42-6	6675		C05122	HMDB00036	1	0.689559	1.02704	0.765874	0.100767	0.316714	0.30501	0.131253	2.12252	0.233016	6.26e-05	0.0595158	0.00057538	0.463707	1.25024	0.581967	0.000995308	0.249185	0.00588803	1.14e-05	0.00703668	0.0005339	6.79e-07	0.00457032	0.000191478	8.39e-06	0.0145423	0.000383843	1.91e-07	0.000858838	2.52168e-05	0.0295047	0.404311	0.153575	0.0813659	0.371829	0.344908
beta-muricholate	Lipid	Primary Bile Acid Metabolism	31885	LC/MS Neg	100001066	4794	407.28	2393-59-1	5283853	2340919	C17726	HMDB00415	1	0.0699538	0.561268	0.143482	0.513566	0.16954	0.703497	0.124522	0.488809	0.223478	0.106555	0.422322	0.210842	0.479565	1.30731	0.597858	0.545127	0.675267	0.699455	0.0295531	3.00601	0.129995	0.160975	1.56953	0.381506	0.0373348	2.61794	0.133599	0.00286306	3.9097	0.0398297	0.417229	1.32369	0.617013	0.297461	1.16322	0.591768
tauro-beta-muricholate	Lipid	Primary Bile Acid Metabolism	33983	LC/MS Neg	100001250	4774	514.284	25696-60-0	168408	147312		HMDB00932	1	0.16204	0.184247	0.277642	0.245127	0.23581	0.474249	0.473654	0.261832	0.602539	0.471752	0.865039	0.615042	0.0191771	3.21178	0.0487033	0.235319	0.909262	0.401926	0.237741	4.26454	0.442418	0.529272	0.427232	0.702374	0.00357946	6.06031	0.0363912	0.0364821	1.56724	0.161397	0.284746	0.26484	0.501954	0.411492	0.240721	0.688748
tauro-alpha-muricholate	Lipid	Primary Bile Acid Metabolism	42605	LC/MS Neg	100004064	4745	514.284						1	0.398518	1.86117	0.52714	0.294505	0.38351	0.526368	0.0182856	0.467762	0.0518091	0.0311836	0.509143	0.0840602	0.619187	1.28495	0.71918	0.0063541	0.366809	0.0258768	0.205216	1.33126	0.406607	0.0128204	0.179451	0.11298	0.0452949	0.334581	0.148017	0.00533149	0.238236	0.0544134	0.0534439	0.608385	0.213394	0.0281713	0.22462	0.216586
glycochenodeoxycholate	Lipid	Primary Bile Acid Metabolism	32346	LC/MS Neg	1628	5236.1	448.307	16564-43-5	12544		C05466	HMDB00637	1	0.527237	0.721263	0.643245	0.749857	0.591591	0.844339	0.0584406	0.519702	0.125134	0.00112736	0.175807	0.00641907	0.994398	1.1489	0.999	0.0303134	0.169171	0.0873648	0.00146794	0.0631624	0.0216594	0.197126	0.183699	0.430928	0.00172012	0.0455113	0.024214	3.04e-05	0.054591	0.00168112	0.593327	0.582405	0.75196	0.655295	0.922671	0.839181
cholate	Lipid	Primary Bile Acid Metabolism	22842	LC/MS Neg	136	5165	407.28	81-25-4	221493		C00695	HMDB00619	1	0.0138888	0.172551	0.0424211	0.719807	0.15625	0.83557	0.825331	1.03647	0.883877	4.51e-06	0.0397631	0.000103015	0.0358168	0.330655	0.0826882	0.0549548	0.130579	0.137265	9.65e-06	0.00593635	0.000493027	0.00765055	0.00926903	0.0958869	0.000488992	0.0356581	0.0109201	4.46e-08	0.00235882	8.22127e-06	0.661361	0.788111	0.809318	0.376988	1.18559	0.659881
glycocholate	Lipid	Primary Bile Acid Metabolism	18476	LC/MS Neg	342	5163	464.302	475-31-0;863-57-0	10140	9734	C01921	HMDB00138	1	0.29861	0.65369	0.425936	0.259655	0.354965	0.491421	0.252776	0.495238	0.372384	0.0420581	0.144385	0.107184	0.38936	1.07503	0.517609	0.000554865	0.147611	0.00371231	5.85e-07	0.00217611	6.5754e-05	1.06e-05	0.00495811	0.001034	8.24e-09	0.00164863	2.26188e-06	6.9e-14	0.00201675	3.8157e-11	0.477631	0.72258	0.660881	0.227303	1.49781	0.537697
alpha-muricholate	Lipid	Primary Bile Acid Metabolism	34092	LC/MS Neg	100001280	4765	407.28	2393-58-0	3083761	2340918	C17647	HMDB00506	1	0.0382701	0.252845	0.0911348	0.958497	0.21303	0.974068	0.0488209	0.194218	0.108255	0.00923378	0.237678	0.0341222	0.0179777	0.248294	0.046692	0.0546968	0.126557	0.137265	0.476281	0.871288	0.679365	0.511499	0.567876	0.688509	0.757354	0.669265	0.839347	0.0304267	0.633582	0.141395	0.615383	0.778046	0.771218	0.435154	1.01845	0.701557
chenodeoxycholate	Lipid	Primary Bile Acid Metabolism	1563	LC/MS Neg	1123	5264	391.285	474-24-9;474-25-9	10133		C02528	HMDB00518	1	0.0466931	0.273616	0.106888	0.973501	0.36942	0.982224	0.083966	0.502476	0.168289	0.0830798	0.361952	0.171065	0.0258856	0.245987	0.0623255	0.0985309	0.207856	0.212162	0.00386299	0.175088	0.0461914	0.852058	0.516622	0.922865	0.305316	0.321536	0.488683	0.0542914	0.506178	0.204239	0.69703	0.899808	0.827039	0.460424	1.17678	0.715011
allantoin	Nucleotide	Purine Metabolism, (Hypo)Xanthine/Inosine containing	1107	LC/MS Polar	1002	1672	157.037	97-59-6	204	199	C02350	HMDB00462	1	0.00237172	0.683637	0.0104953	0.459216	0.703482	0.671264	0.212752	0.843781	0.331539	0.131502	0.850575	0.24659	0.00409846	0.744708	0.0151265	0.00545373	0.76366	0.0228731	0.229551	0.87376	0.434082	0.187419	0.631465	0.417803	0.564012	1.07844	0.708939	0.0630504	0.7635	0.220677	0.00331012	0.748864	0.058385	0.205942	0.641752	0.519935
allantoic acid	Nucleotide	Purine Metabolism, (Hypo)Xanthine/Inosine containing	33434	LC/MS Polar	218	2960	175.047	99-16-1	203	198	C00499	HMDB01209	1	0.00167391	0.464925	0.00783947	0.253732	0.657365	0.484241	0.0394123	0.616222	0.0919885	0.0245857	0.690457	0.0696388	0.000311912	0.499564	0.00184192	0.00664731	0.592385	0.0268762	0.172712	0.816356	0.370474	0.061928	0.574882	0.231307	0.768055	1.08202	0.845601	0.0387501	0.603821	0.167413	0.00609659	0.647632	0.0740868	0.316136	0.725995	0.604789
xanthosine	Nucleotide	Purine Metabolism, (Hypo)Xanthine/Inosine containing	15136	LC/MS Pos	100000299	1827	285.083	146-80-5	64959	58484	C01762	HMDB00299	1	0.679966	1.29933	0.761237	0.616292	0.905308	0.792175	0.347562	0.717572	0.469837	0.434303	0.859872	0.583955	0.168772	0.549732	0.277657	0.279001	0.669914	0.440446	0.0138861	0.404559	0.0848259	0.383494	0.848355	0.586153	0.0934122	0.223422	0.232051	0.671106	0.805777	0.854837	0.0266443	2.97497	0.147467	0.704538	0.687093	0.86002
inosine	Nucleotide	Purine Metabolism, (Hypo)Xanthine/Inosine containing	1123	LC/MS Neg	361	1602.1	267.073	58-63-9	6021	21241953	C00294	HMDB00195	1	0.765202	0.186171	0.827006	0.768186	0.782472	0.856318	0.0885196	2.49213	0.174244	0.225009	0.731409	0.36712	0.0153639	20.5712	0.0414383	0.270038	0.801011	0.43114	0.0577525	0.0116764	0.175443	0.152771	1.10761	0.374621	0.0388365	0.156303	0.135114	0.646362	1.03532	0.833935	0.0851756	0.01755	0.264758	0.649369	0.596875	0.836602
urate	Nucleotide	Purine Metabolism, (Hypo)Xanthine/Inosine containing	1604	LC/MS Neg	1134	757.1	167.021	69-93-2;120K5305	1175		C00366	HMDB00289	1	0.011503	0.612553	0.0367311	0.680215	1.05954	0.817469	0.0024368	0.453879	0.00899373	0.779278	0.972275	0.857667	0.721817	0.961932	0.805048	0.615245	0.888847	0.757694	0.722758	1.06858	0.860572	0.49022	0.84016	0.672711	0.172253	0.791778	0.338792	0.215578	0.770962	0.46387	0.114726	0.746732	0.289505	0.954257	0.995441	0.966271
hypoxanthine	Nucleotide	Purine Metabolism, (Hypo)Xanthine/Inosine containing	3127	LC/MS Polar	171	1515.8	135.031	68-94-0	790	768	C00262	HMDB00157	1	0.574657	0.817608	0.68413	0.588232	1.29579	0.773772	0.873043	1.04205	0.917185	0.340893	1.44344	0.487739	0.184064	1.35256	0.296615	0.571005	0.837593	0.724391	0.528775	0.813268	0.720203	0.145084	0.573983	0.368226	0.997082	1.03651	0.997082	0.326808	0.639387	0.56681	0.470999	0.793787	0.654947	0.821522	1.01877	0.905122
adenine	Nucleotide	Purine Metabolism, Adenine containing	554	LC/MS Pos	880	1002	136.062	73-24-5	190	185	C00147	HMDB00034	1	0.654706	1.06218	0.744828	0.225292	0.338267	0.460403	0.759263	0.862773	0.833555	0.643271	2.17854	0.755674	0.606896	1.09336	0.709309	0.0517534	1.94999	0.132206	0.792211	1.0073	0.91308	0.15994	0.355785	0.381506	0.179485	0.818198	0.346572	0.683043	2.29136	0.858461	0.408606	1.13604	0.610724	0.00783546	0.164566	0.133363
N6-carbamoylthreonyladenosine	Nucleotide	Purine Metabolism, Adenine containing	35157	LC/MS Pos	100001415	2673	413.142	24719-82-2	161466	141829		HMDB41623	1	0.843473	0.968187	0.889365	0.714588	1.00231	0.833794	0.245703	1.23333	0.367572	0.0463549	1.5822	0.116514	0.000600795	0.304282	0.0031208	0.986963	0.936176	0.990195	0.381373	0.849106	0.607492	0.0438304	0.496364	0.204301	0.645413	1.08164	0.774799	0.0829019	0.783537	0.253286	0.188038	0.754739	0.396653	0.194104	0.675556	0.505131
N1-methyladenosine	Nucleotide	Purine Metabolism, Adenine containing	15650	LC/MS Pos	1242	1399	282.12	15763-06-1	27476	4573813	C02494	HMDB03331	1	0.185608	0.832209	0.304977	0.232607	1.31514	0.466041	0.538915	0.879768	0.661556	0.785965	1.09629	0.861628	0.468791	0.877286	0.587035	0.520856	0.908972	0.680747	0.0608471	0.749486	0.183178	0.316536	0.756864	0.526626	0.304505	0.792318	0.488683	0.0645302	0.630912	0.222292	0.0736046	0.775285	0.243461	0.153459	0.683358	0.452342
adenosine 5'-monophosphate (AMP)	Nucleotide	Purine Metabolism, Adenine containing	32342	LC/MS Pos	209	1208	348.07	149022-20-8	6083	10239183	C00020	HMDB00045	1	0.389283	1.05341	0.522141	0.569591	0.28652	0.758108	0.45947	1.54493	0.585824	0.375851	3.08281	0.524312	0.424077	0.588157	0.549967	0.767004	0.552464	0.866739	0.389283	1.06719	0.607492	0.0303929	0.0250904	0.171869	0.435388	1.56514	0.609766	0.369337	0.269961	0.608765	0.230114	2.13984	0.439022	0.425258	0.1846	0.6964
N6-succinyladenosine	Nucleotide	Purine Metabolism, Adenine containing	48130	LC/MS Pos	100001664	2222	384.115	4542-23-8				HMDB00912	1	0.232377	0.738712	0.357622	0.688242	1.01267	0.817469	0.42431	1.1366	0.545959	0.0777467	2.14656	0.162813	0.81368	0.976955	0.879527	0.3191	0.715565	0.486	0.207718	0.70758	0.406607	0.038665	0.40054	0.19075	0.590057	1.0887	0.723852	0.449042	0.849022	0.670826	0.204398	0.700985	0.415485	0.684116	0.804015	0.855905
adenosine	Nucleotide	Purine Metabolism, Adenine containing	555	LC/MS Pos	798	1625.3	268.104	58-61-7	60961	54923	C00212	HMDB00050	1	0.404217	0.308132	0.529859	0.176555	2.4253	0.400116	0.439387	3.35036	0.563786	0.24409	3.63893	0.38804	0.186169	2.58481	0.298403	0.978999	1.55654	0.984253	0.0415017	0.090758	0.150448	0.372418	0.40026	0.572327	0.246684	0.986826	0.427223	0.315839	0.600553	0.563417	0.278073	0.421967	0.49347	0.94023	1.05721	0.962453
adenosine 3',5'-cyclic monophosphate (cAMP)	Nucleotide	Purine Metabolism, Adenine containing	2831	LC/MS Neg	207	1952.2	328.045	60-92-4	6076	268	C00575	HMDB00058	1	0.302266	1.45411	0.43006	0.172076	0.709796	0.397162	0.140746	2.02929	0.245976	0.260094	1.9131	0.408223	0.0774229	2.23076	0.152401	0.36083	1.52937	0.535057	0.451419	0.685859	0.653859	0.04263	0.560537	0.200361	0.810145	0.957154	0.87553	0.554318	1.51081	0.768266	0.125064	0.440103	0.306627	0.0762054	0.628675	0.337824
N6-methyladenosine	Nucleotide	Purine Metabolism, Adenine containing	37114	LC/MS Pos	213	1988	282.12	1867-73-8	102175	92307		HMDB04044	1	0.480904	2.03131	0.607345	0.668965	1.09606	0.817469	0.440175	1.55007	0.563786	0.0515447	2.99603	0.123284	0.2747	0.506324	0.400277	0.706079	0.96155	0.818178	0.960407	0.936808	0.97252	0.321083	0.381379	0.531059	0.896307	0.714867	0.921516	0.836801	1.04248	0.940537	0.0637865	3.25161	0.236137	0.429807	1.30655	0.699368
7-methylguanine	Nucleotide	Purine Metabolism, Guanine containing	35114	LC/MS Pos	100001456	1395.6	166.072	578-76-7	11361	10883	C02242	HMDB00897	1	0.0666874	0.835658	0.139442	0.841512	0.987226	0.914616	0.71912	0.979252	0.815068	0.060752	1.21028	0.135598	0.606601	0.947842	0.709309	0.308393	0.888737	0.477457	0.0278111	0.821489	0.126047	0.0459146	0.649454	0.20552	0.672341	0.962648	0.781164	0.0554744	0.796193	0.204348	0.0136128	0.754979	0.100125	0.201885	0.751877	0.515637
guanosine	Nucleotide	Purine Metabolism, Guanine containing	1573	LC/MS Neg	1099	1662	282.084	118-00-3	6802	6544	C00387	HMDB00133	1	0.500026	0.17464	0.621389	0.183325	0.456927	0.411945	0.208638	2.61305	0.326033	0.93869	1.01508	0.96462	0.0521303	2.79786	0.111622	0.400112	1.21017	0.575097	0.0395821	0.0300531	0.150448	0.0246933	0.324872	0.164015	0.131432	0.44967	0.283924	0.187614	0.721718	0.430501	0.256325	0.105419	0.471335	0.0118845	0.279825	0.17294
N2,N2-dimethylguanosine	Nucleotide	Purine Metabolism, Guanine containing	35137	LC/MS Pos	100001412	2168	312.13	2140-67-2	92919	83878		HMDB04824	1	0.037222	1.27622	0.08978	0.434779	1.1355	0.655218	0.0805705	1.57971	0.163177	0.00333477	1.72693	0.0157695	0.000362142	0.363483	0.00209445	0.942151	0.961561	0.967987	0.0175104	0.460394	0.092838	0.00603411	0.347316	0.0814358	0.000989937	0.569875	0.0169836	0.00275276	0.528215	0.0398297	0.863741	0.978757	0.937536	0.0941177	0.534778	0.362872
N1-methylguanosine	Nucleotide	Purine Metabolism, Guanine containing	31609	LC/MS Pos	100001122	1869	298.115	2140-65-0	96373	86996		HMDB01563	1	0.983191	0.959036	0.989729	0.317327	1.19648	0.55483	0.739394	1.02901	0.823016	0.0225383	1.84595	0.0655018	0.00027145	0.376883	0.00169204	0.422566	0.905851	0.596722	0.0433676	0.674527	0.150448	0.00569611	0.463102	0.0803152	0.00170137	0.723745	0.024214	0.135954	0.714478	0.354634	0.489253	0.86972	0.662209	0.744929	0.872647	0.884869
2'-deoxycytidine	Nucleotide	Pyrimidine Metabolism, Cytidine containing	15949	LC/MS Pos	100000125	1252.2	228.098	951-77-9	13711	13117	C00881	HMDB00014	1	0.1344	0.927118	0.243654	0.827147	0.940606	0.90424	0.252903	1.09598	0.372384	0.260102	0.926609	0.408223	0.821454	0.983048	0.885153	0.252061	1.13692	0.411798	0.000164017	0.695743	0.00384073	0.0119736	0.540811	0.109574	0.0145407	0.822464	0.0782634	0.0185821	0.532763	0.102759	0.00210803	0.78152	0.058385	0.0193187	0.541764	0.211817
cytosine	Nucleotide	Pyrimidine Metabolism, Cytidine containing	573	GC/MS	881	1535.5	254	71-30-7	597	577	C00380	HMDB00630	1	0.874225	0.971018	0.913224	0.462423	0.923723	0.672174	0.116717	0.758559	0.215389	0.0536305	0.674958	0.126269	0.446355	0.894822	0.570399	0.90302	0.972581	0.942487	0.390451	1.1454	0.607492	0.0110022	0.610629	0.109574	0.503674	0.894786	0.666306	0.121404	0.446182	0.327495	0.377483	1.18155	0.594402	0.0121413	0.571173	0.17294
cytidine	Nucleotide	Pyrimidine Metabolism, Cytidine containing	514	LC/MS Pos	827	1075.9	244.093	65-46-3	6175	5940	C00475	HMDB00089	1	0.71048	0.900247	0.782921	0.710826	1.0551	0.832007	0.0238611	0.740697	0.0659411	0.492562	0.918545	0.631271	0.142259	0.862824	0.24111	0.380624	0.915106	0.552741	0.552563	0.870757	0.72536	0.0337948	0.681103	0.174865	0.0025862	0.716434	0.0302091	0.0110511	0.592951	0.0754477	0.319909	0.810252	0.53214	0.0473242	0.711541	0.28649
5-methylcytidine	Nucleotide	Pyrimidine Metabolism, Cytidine containing	22119	LC/MS Pos	100000763	1420.5	258.108	2140-61-6	92918	83877		HMDB00982	1	0.526106	0.976463	0.643245	0.437829	1.06439	0.655579	0.142536	1.13204	0.246798	0.375261	1.06357	0.524312	0.311445	0.94236	0.441213	0.244685	1.26291	0.409265	1.38e-05	0.705834	0.000596585	0.00254238	0.748288	0.0530864	0.016431	0.818293	0.083089	0.00385994	0.747709	0.0474343	0.0132768	0.862445	0.0997498	0.146475	0.709304	0.443363
N4-acetylcytidine	Nucleotide	Pyrimidine Metabolism, Cytidine containing	35130	LC/MS Pos	100001413	2040	286.103	3768-18-1	107461	96702		HMDB05923	1	0.139993	1.23799	0.251361	0.369443	1.46247	0.597559	0.0206427	1.66269	0.0576147	0.0106479	1.91178	0.0385815	0.177423	1.16478	0.288506	0.180897	1.18486	0.335525	0.0124129	0.539045	0.0801958	0.290452	0.740028	0.505434	0.0368969	0.723968	0.133599	0.782897	0.967387	0.909542	0.657896	0.894338	0.808273	0.279126	1.2426	0.579058
5-methyl-2'-deoxycytidine	Nucleotide	Pyrimidine Metabolism, Cytidine containing	38159	LC/MS Pos	100002300	1481	242.114	838-07-3	440055	389065	C03592	HMDB02224	1	0.0276301	0.837643	0.0712298	0.393898	0.913315	0.621169	0.0256888	0.844289	0.0692857	0.363245	0.889101	0.513142	0.00530475	0.813759	0.0181461	0.023189	0.891445	0.0700658	0.0185847	0.827543	0.0967092	0.133601	0.84053	0.345647	0.0205125	0.834109	0.0962509	0.0680807	0.818246	0.22441	0.123366	0.881646	0.303794	0.921883	0.999594	0.957601
orotidine	Nucleotide	Pyrimidine Metabolism, Orotate containing	35172	LC/MS Polar	100001416	2250	287.052	314-50-1	92751	83729	C01103	HMDB00788	1	0.229423	0.843916	0.356128	0.0372993	1.5023	0.156038	0.200511	0.831645	0.317759	0.114236	1.35686	0.224449	0.656708	0.964984	0.750332	0.885869	0.986447	0.931258	0.0264261	0.766012	0.121733	0.254923	0.836189	0.486184	0.17279	0.754874	0.338792	0.159704	0.755237	0.394269	0.952986	1.00308	0.969666	0.41227	0.892766	0.688748
orotate	Nucleotide	Pyrimidine Metabolism, Orotate containing	1505	LC/MS Polar	445	1638.1	155.01	50887-69-9	967	942	C00295	HMDB00226	1	0.00824738	0.505691	0.0285657	0.379482	0.624646	0.606955	0.00384562	0.530416	0.0133172	0.50039	1.01183	0.638942	0.000705452	0.514232	0.00359781	0.00515909	0.263024	0.0220033	0.03763	0.658173	0.147453	0.394055	0.652125	0.597057	0.119777	0.690354	0.272058	0.697091	1.05634	0.869114	0.975697	0.992686	0.984503	0.214908	1.67677	0.53301
N-carbamoylaspartate	Nucleotide	Pyrimidine Metabolism, Orotate containing	1594	LC/MS Polar	1108	3800	175.036	923-37-5	93072	4573859	C00438	HMDB00828	1	0.0124203	0.367202	0.0392148	0.897105	0.775046	0.944056	0.0511038	0.590362	0.111989	0.627708	1.3581	0.745237	0.00432282	0.364421	0.0157474	0.0447851	0.396247	0.117613	0.248302	0.702759	0.459032	0.0688483	0.186135	0.244217	0.759846	1.12985	0.839347	0.172912	0.32616	0.413513	0.485435	1.28416	0.662209	0.413566	1.0537	0.68887
thymine	Nucleotide	Pyrimidine Metabolism, Thymine containing	604	LC/MS Neg	882	1654	125.036	65-71-4	1135	1103	C00178	HMDB00262	1	0.193451	0.736614	0.314218	0.872049	0.452721	0.929855	0.36479	0.88023	0.488418	0.70708	1.08504	0.806631	0.971841	1.00838	0.9859	0.0654813	0.419903	0.153977	0.0282328	0.60306	0.126935	0.0224421	0.135202	0.164015	0.104007	0.720637	0.253777	0.00101651	0.324039	0.0220728	0.0198829	0.606407	0.124883	0.542358	0.432311	0.776965
thymidine	Nucleotide	Pyrimidine Metabolism, Thymine containing	2183	LC/MS Pos	872	1979.5	243.098	50-89-5	5789	5585	C00214	HMDB00273	1	0.999965	1.01083	0.999965	0.186756	0.697186	0.415588	0.349296	1.09191	0.471046	0.147219	0.783624	0.267584	0.257582	1.19299	0.382332	0.459567	0.900832	0.633216	1.83e-06	0.386109	0.000146923	0.000237777	0.334931	0.0111755	5.44e-06	0.417076	0.00033855	0.00052196	0.376456	0.0160358	0.00330501	0.658447	0.058385	0.0275751	0.597081	0.215622
5,6-dihydrothymine	Nucleotide	Pyrimidine Metabolism, Thymine containing	1418	LC/MS Pos	158	1654.2	129.066	696-04-8	93556	84456	C00906	HMDB00079	1	0.63106	1.34192	0.725267	0.172127	0.42764	0.397162	0.946657	0.976564	0.963838	0.283766	0.799242	0.430276	0.854205	0.98836	0.906667		1		0.533636	0.703575	0.720203	0.290375	0.553036	0.505434	0.224692	0.512017	0.403305	0.446813	1.0336	0.670826	0.588015	0.689585	0.750457	0.0903536	0.42764	0.362872
N-acetyl-beta-alanine	Nucleotide	Pyrimidine Metabolism, Uracil containing	37432	LC/MS Pos	100002102	1471	132.066	3025-95-4	76406	68881	C01073		1	0.26345	0.906791	0.39169	0.393422	0.441406	0.621169	0.111382	0.849551	0.207592	0.193902	1.11178	0.331724	0.000469436	0.734289	0.00256293	0.193432	0.6497	0.350673	0.754669	1.03813	0.884937	0.0410197	0.280962	0.19606	0.758561	0.972601	0.839347	0.00691927	0.707668	0.0598592	0.00907912	0.819061	0.0875726	0.159558	0.391577	0.465446
uracil	Nucleotide	Pyrimidine Metabolism, Uracil containing	605	LC/MS Pos	825	1152.2	113.035	66-22-8	1174	1141	C00106	HMDB00300	1	0.177599	0.585771	0.298899	0.701709	1.16785	0.82649	0.691866	0.843578	0.796995	0.513018	0.82883	0.650017	0.775203	0.995865	0.844564	0.156397	0.497247	0.298962	0.0675734	0.472816	0.195754	0.0240849	0.520806	0.164015	0.0337829	0.68091	0.127909	0.0125739	0.369621	0.0827784	0.043724	0.432125	0.189471	0.364324	0.852752	0.645013
3-ureidopropionate	Nucleotide	Pyrimidine Metabolism, Uracil containing	3155	LC/MS Pos	1053	1090.6	133.061	462-88-4	111	109	C02642	HMDB00026	1	0.309221	0.703259	0.437739	0.231161	0.744865	0.464798	0.0839943	0.72405	0.168289	0.415026	1.39882	0.561801	0.017753	0.704707	0.0463231	0.0386577	2.78778	0.104955	0.292155	0.689147	0.508331	0.0245173	0.579881	0.164015	0.200516	0.709521	0.375556	0.413601	1.08899	0.651628	0.955789	0.892993	0.969666	0.000447491	0.200757	0.0263757
5-methyluridine (ribothymidine)	Nucleotide	Pyrimidine Metabolism, Uracil containing	35136	LC/MS Pos	100001446	1829.3	259.092	1463-10-1	445408	393058		HMDB00884	1	0.00131524	0.27882	0.00642753	0.580288	0.854331	0.765649	3.82e-06	0.150348	4.55962e-05	0.0198472	0.626405	0.0598342	9.11e-07	0.246789	1.5487e-05	0.000691698	0.43772	0.00446821	0.0431079	1.79807	0.150448	0.25516	1.27611	0.486184	0.681562	0.969575	0.781164	0.975385	0.935655	0.995512	0.781981	0.963871	0.887387	0.000957276	2.52153	0.0359298
pseudouridine	Nucleotide	Pyrimidine Metabolism, Uracil containing	33442	LC/MS Pos	821	1173	245.077	1445-07-4	15047	21403010	C02067	HMDB00767	1	0.549951	1.07256	0.660974	0.965196	0.957647	0.977729	0.0398815	1.22241	0.0924525	0.0124777	1.19172	0.0435162	0.748635	1.02173	0.825116	0.242245	0.890952	0.408834	0.0315281	0.816039	0.136298	0.0317993	0.671447	0.17245	0.510284	0.930055	0.667014	0.144168	0.835567	0.369388	0.137063	0.909957	0.326034	0.194695	0.777921	0.505131
beta-alanine	Nucleotide	Pyrimidine Metabolism, Uracil containing	55	GC/MS	244	1451.8	174	56-41-7;107-95-9	239	234	C00099	HMDB00056	1	0.499671	1.03714	0.621389	0.41036	0.629824	0.62957	0.00587135	2.05097	0.0191501	0.0572902	1.73361	0.131016	0.37151	1.44166	0.497416	0.0316487	0.379937	0.0895432	0.286969	0.53464	0.50242	0.186974	0.093721	0.417803	0.681356	1.05727	0.781164	0.0230034	0.25797	0.114602	0.445481	0.627091	0.632041	0.802475	0.327577	0.902756
uridine	Nucleotide	Pyrimidine Metabolism, Uracil containing	606	LC/MS Neg	535	1457.6	243.062	58-96-8	6029	5807	C00299	HMDB00296	1	0.0931697	0.660962	0.18041	0.343679	1.29362	0.575867	0.000428045	0.458893	0.00222346	0.178654	0.78091	0.308476	0.0185265	0.707246	0.0478957	0.251648	0.74894	0.411798	0.919111	0.9501	0.956197	0.0151833	1.97404	0.124762	0.107532	0.659635	0.256436	0.663325	1.19165	0.847157	0.697098	1.04031	0.827039	0.147814	1.48394	0.445023
2'-deoxyuridine	Nucleotide	Pyrimidine Metabolism, Uracil containing	1412	LC/MS Neg	536	1585.5	111.02	951-78-0	13712	13118	C00526	HMDB00012	1	0.00236224	0.416476	0.0104953	0.911651	0.997781	0.952244	6.9e-06	0.214692	7.59e-05	0.00441071	0.541291	0.0193793	9.67e-07	0.386533	1.59555e-05	0.00587613	0.382618	0.0242822	0.0766961	1.59746	0.213382	0.725611	0.891724	0.826693	0.0708082	0.823484	0.190974	0.0361455	0.483756	0.161197	0.616384	1.03137	0.771218	0.0201568	2.34962	0.211817
flavin adenine dinucleotide (FAD)	Cofactors and Vitamins	Riboflavin Metabolism	2134	LC/MS Neg	327	2425	784.15	146-14-5;84366-81-4	643975	559059	C00016	HMDB01248	1	0.244008	2.43465	0.369614	0.43526	1.44002	0.655218	0.120964	2.26333	0.219614	0.269568	3.02094	0.41783	0.0543743	0.373541	0.115109	0.729302	0.875135	0.835853	0.649096	1.43832	0.804913	0.341436	0.44665	0.5502	0.463887	1.33711	0.636292	0.615619	0.937003	0.81091	0.877307	0.999352	0.939863	0.997565	1.3113	0.997565
riboflavin (Vitamin B2)	Cofactors and Vitamins	Riboflavin Metabolism	1827	LC/MS Pos	500	3098.3	377.146	83-88-5	493570	431981	C00255	HMDB00244	1	0.460254	0.817636	0.586537	0.112036	1.42018	0.321817	0.171105	0.754434	0.285685	0.475887	1.34381	0.618985	0.457797	0.910186	0.57773	0.988433	1.00715	0.990195	0.440236	0.80441	0.646195	0.00950516	0.436221	0.109406	0.282501	0.74223	0.458942	0.0153689	0.412764	0.0944333	0.186955	0.712954	0.395864	0.774538	1.00518	0.885135
3beta,7alpha-dihydroxy-5-cholestenoate	Lipid	Secondary Bile Acid Metabolism	36803	LC/MS Neg	100001611	5275	431.317	115538-84-6					1	0.825128	1.05022	0.8733	0.664041	0.286919	0.817469	0.865583	1.02276	0.914921	0.0347799	0.379213	0.0915433	0.409369	0.772799	0.540367	0.401892	0.80096	0.576182	0.0231771	0.551864	0.111329	0.543077	0.280512	0.712315	0.0800498	0.537436	0.208281	0.0414402	0.370745	0.173609	0.0218716	0.543992	0.134354	0.170423	0.141317	0.473005
ursodeoxycholate	Lipid	Secondary Bile Acid Metabolism	1605	LC/MS Neg	1135	5055	391.285	128-13-2	31401	29131	C07880	HMDB00946	1	0.0216418	0.106446	0.0593302	0.725938	0.138444	0.835794	0.198401	0.366809	0.315305	0.0118515	0.0499439	0.042122	0.0758079	0.396382	0.149747	0.145533	0.239756	0.284981	0.197674	0.325556	0.398183	0.544466	0.770825	0.71248	0.978865	1.12186	0.988405	0.0075915	0.278075	0.0608421	0.794065	1.03978	0.894924	0.110788	1.87404	0.385331
glycoursodeoxycholate	Lipid	Secondary Bile Acid Metabolism	39379	LC/MS Neg	100002911	5033	448.307	64480-66-6	12310288	19973534		HMDB00708	1	0.500871	0.486156	0.621389	0.463239	0.258972	0.672174	0.415915	3.98977	0.538158	0.071091	0.225213	0.153422	0.00437188	3.28343	0.0158234	0.103974	0.271307	0.219675	0.0162775	0.0623954	0.0905738	0.419156	0.331398	0.623757	0.318561	0.512064	0.496109	0.0964854	0.288198	0.278687	0.8804	0.525711	0.939863	0.144915	2.61298	0.443363
6-beta-hydroxylithocholate	Lipid	Secondary Bile Acid Metabolism	36807	LC/MS Neg	100001625	4830	391.285	668-49-5	5283821	4446909	C15515	HMDB00811	1	0.195022	0.353927	0.315858	0.496236	0.389906	0.68951	0.0427474	0.372255	0.0982839	0.121831	0.526063	0.235231	0.348511	0.735614	0.471119	0.947392	0.862993	0.971596	0.177929	1.97148	0.377344	0.0311551	2.88431	0.17227	0.165979	2.07357	0.332058	0.000221421	3.89153	0.00874613	0.503233	1.1452	0.674598	0.258349	2.11234	0.562379
6-oxolithocholate	Lipid	Secondary Bile Acid Metabolism	46336	LC/MS Neg	100001068	5033	389.27	2393-61-5	164960	144621			1	0.221931	0.385345	0.34937	0.270333	0.59267	0.505639	0.0326688	0.273229	0.0800313	0.560847	0.642709	0.690845	0.335788	0.717357	0.46058	0.383202	0.594452	0.555051	0.157791	2.31336	0.349391	0.00606437	4.79676	0.0814358	0.489113	1.64029	0.656538	0.000140064	5.20174	0.00595811	0.511393	1.16824	0.68064	0.0259412	3.62003	0.211817
deoxycholate	Lipid	Secondary Bile Acid Metabolism	1114	LC/MS Neg	302	5294	391.285	83-44-3	222528	389318	C04483	HMDB00626	1	0.0191251	0.303245	0.0537416	0.0203594	0.265242	0.109706	0.15516	1.66215	0.263773	0.0765071	2.18926	0.161098	0.12847	0.58027	0.223132	0.206289	0.517022	0.366881	1.65e-06	0.0271386	0.000146923	7.38e-06	0.0602432	0.001034	0.000119973	0.148752	0.00365918	0.0407468	0.497235	0.173331	0.830641	1.03528	0.912236	0.681973	0.828358	0.855124
12-dehydrocholate	Lipid	Secondary Bile Acid Metabolism	44644	LC/MS Neg	100001072	4871	405.265	2458-08-4;2458-08-4	94235	85044		HMDB00400	1	0.0573122	0.231166	0.124361	0.265054	1.41026	0.499082	0.14494	0.674189	0.250188		1		0.0518594	0.348309	0.111622	0.679024	1.06772	0.800025	8.52e-06	0.00620412	0.000478824	0.00140637	0.0515568	0.0396596	0.0037427	0.0180942	0.0366918	2.74e-07	0.0365583	2.52537e-05	0.325277	0.403624	0.534794	0.820242	1.10635	0.905122
glycodeoxycholate	Lipid	Secondary Bile Acid Metabolism	18477	LC/MS Neg	100000436	5281	448.307	360-65-6	3035026		C05464	HMDB00631	1	0.32748	0.332786	0.46011	0.874585	0.450608	0.930434		1			1		0.326012	0.826467	0.452137	0.0894161	0.260481	0.197842	0.00178421	0.0114472	0.0233192	0.00115136	0.0349622	0.0370259	0.0113423	0.0343979	0.0667275	2.28e-07	0.0775891	2.52168e-05	0.592144	0.78413	0.75196	0.43794	1.74834	0.701557
taurodeoxycholate	Lipid	Secondary Bile Acid Metabolism	12261	LC/MS Neg	1668	5257.4	498.289	207737-97-1	2733768	2015539	C05463	HMDB00896	1	0.20028	0.654417	0.32344	0.202078	0.122389	0.439266	0.641864	0.737407	0.748619		1		0.201281	1.35538	0.316299	0.135056	0.430419	0.270256	2.73e-05	0.0638627	0.000958912	0.000920249	0.00433379	0.0324388	0.00531838	0.0719615	0.0429798	0.00865722	0.0354101	0.0664923	0.127414	0.52078	0.310097	0.276261	0.154879	0.578754
hyocholate	Lipid	Secondary Bile Acid Metabolism	34093	LC/MS Neg	100001279	5046	407.28	547-75-1	92805	21403098	C17649	HMDB00760	1	0.0234405	0.383711	0.0630315	0.391892	0.383046	0.621169	0.0345076	0.295511	0.0834429	0.750229	1.1062	0.838933	0.452149	0.807736	0.57649	0.0564786	0.364672	0.139445	0.0171119	4.28159	0.0915896	0.093232	2.47938	0.289096	0.0684464	3.29742	0.190689	0.00287134	7.16019	0.0398297	0.899009	1.08458	0.9461	0.0944792	2.42784	0.362872
taurolithocholate	Lipid	Secondary Bile Acid Metabolism	31889	LC/MS Neg	100001065	5345	482.295	516-90-5	10595	10150	C02592	HMDB00722	1	0.186065	0.274259	0.304977	0.67555	0.503953	0.817469	0.522059	0.901768	0.646523	0.207726	0.378214	0.347433	0.59111	0.913358	0.698132	0.0329171	2.7755	0.092497	0.0484898	0.152767	0.16125	0.207568	0.290972	0.437432	0.156305	0.5023	0.319003	0.037237	0.218373	0.163429	0.388371	0.383577	0.600935	0.0377928	0.127376	0.247575
taurolithocholate 3-sulfate	Lipid	Secondary Bile Acid Metabolism	36850	LC/MS Neg	100001658	5026.7	280.622	64936-83-0	440071	389078	C03642	HMDB02580	1	0.379262	0.586786	0.51114	0.623102	0.44706	0.7989	0.951105	1.05907	0.964864	0.392942	0.54208	0.542726	0.338964	0.755175	0.461935	0.138817	0.561597	0.273738	0.0408976	0.279248	0.150448	0.0489786	0.125238	0.210807	0.179426	0.504007	0.346572	0.00982404	0.151857	0.0730138	0.671494	1.03167	0.814241	0.462799	0.347725	0.715011
glycohyodeoxycholate	Lipid	Secondary Bile Acid Metabolism	43501	LC/MS Neg	100003868	5070	448.307	13042-33-6	114611	102648			1	0.833465	1.19344	0.880465	0.876929	0.947705	0.930434	0.0117907	0.243089	0.0351703	0.0125956	0.194722	0.0435236	0.00358718	2.96282	0.0135853	0.977858	1.08647	0.984253	0.865495	0.673436	0.9354	0.937357	1.11088	0.966489	0.0692113	0.137171	0.19094	0.00459263	0.228249	0.0529109	0.273278	1.23268	0.487598	0.0620601	2.82825	0.314773
taurocholenate sulfate	Lipid	Secondary Bile Acid Metabolism	32807	LC/MS Neg	100001990	4750	279.614						1	0.755649	1.24847	0.819836	0.94748	0.773254	0.969875	0.899521	1.41884	0.931179	0.0126359	1.58777	0.0435236	0.676168	1.06305	0.767875	0.0157987	2.67708	0.0510279	0.0065565	3.8027	0.0607339	0.757058	0.556081	0.847184	0.0298869	4.32161	0.119148	0.368539	1.14183	0.608765	0.146266	1.69671	0.340679	0.186082	0.323766	0.490913
lithocholate	Lipid	Secondary Bile Acid Metabolism	1483	LC/MS Neg	405	5372	375.29	434-13-9	9903	9519	C03990	HMDB00761	1	0.0555437	0.0725656	0.121461	0.15102	0.0753468	0.36967	0.189898	0.132067	0.303949	0.115436	0.266717	0.226012	0.322486	0.159114	0.451159	0.121515	0.293589	0.247488	0.0126107	0.037951	0.0801958	0.298163	0.192257	0.510123	0.0238157	0.0690694	0.105311	0.493845	0.680564	0.716551	0.497631	0.677312	0.668692	0.437828	1.17457	0.701557
taurohyodeoxycholic acid	Lipid	Secondary Bile Acid Metabolism	43588	LC/MS Neg	100003869	5073	498.289	38411-85-7	119046	106373			1	0.359785	1.63275	0.491969	0.138213	0.311138	0.356945	0.0542168	0.429646	0.117435	0.828966	0.997057	0.89644	0.000721172	2.75273	0.00364484	0.0982312	1.77405	0.212162	0.00053451	4.07925	0.00938733	0.0870881	0.327501	0.280672	0.868877	1.07343	0.91046	0.891397	1.04949	0.960902	0.683424	1.0315	0.824734	0.0743554	0.317598	0.334897
glycolithocholate	Lipid	Secondary Bile Acid Metabolism	31912	LC/MS Neg	100001064	5357.1	432.312	474-74-8	115245	103116	C15557	HMDB00698	1	0.417678	0.420871	0.545896	0.337205	1.99729	0.568063		1			1		0.279693	2.10721	0.406011	0.877267	1.11637	0.931258	0.0325937	0.0648231	0.139829	0.340893	0.544335	0.5502	0.146259	0.154021	0.303005	0.0727065	0.272537	0.232449	0.245855	0.203103	0.45811	0.255884	2.6936	0.561906
tauroursodeoxycholate	Lipid	Secondary Bile Acid Metabolism	39378	LC/MS Neg	100002912	5025	498.289	14605-22-2	9848818	24539842		HMDB00874	1	0.477373	0.606126	0.604243	0.168918	0.161669	0.397162	0.680062	1.4322	0.785009	0.967884	1.02631	0.976635	0.221967	1.57462	0.338379	0.112113	0.58518	0.2325	0.0965875	2.23081	0.249241	0.277975	0.201353	0.497707	0.0144374	5.27111	0.0782634	0.304968	1.27823	0.54934	0.696757	0.726037	0.827039	0.336686	0.220143	0.619064
7-ketodeoxycholate	Lipid	Secondary Bile Acid Metabolism	31904	LC/MS Neg	100001063	4821	405.265	911-40-0	188292	163659		HMDB00391	1	0.435498	0.678737	0.565242	0.877777	0.450529	0.930434	0.925395	0.931399	0.952563	0.0727607	0.34611	0.154964	0.492255	0.732779	0.609614	0.278452	0.358055	0.440446	0.535826	1.24842	0.720203	0.147256	2.00877	0.369122	0.165761	1.71315	0.332058	0.103059	1.54319	0.286391	0.834794	0.848325	0.914999	0.382631	1.56947	0.663898
stearoyl sphingomyelin	Lipid	Sphingolipid Metabolism	19503	LC/MS Polar	1538	979	775.597	85187-10-6;85187-10-6	6453725	4956085	C00550	HMDB01348	1	0.681768	0.929864	0.761736	0.86461	0.947041	0.923672	0.623772	1.21744	0.734218	0.0896972	1.28473	0.182004	0.0240646	1.3376	0.0581907	0.517575	1.10108	0.67962	0.0195987	1.415	0.0983433	0.0879891	1.34437	0.281965	0.0369745	1.85261	0.133599	0.00303024	1.82373	0.0398981	0.00217754	0.576359	0.058385	0.00606296	0.578012	0.121909
palmitoyl sphingomyelin	Lipid	Sphingolipid Metabolism	37506	LC/MS Polar	100002107	870	747.566	6254-89-3	9939941	8115562			1	0.00886312	0.809596	0.0298268	0.0316514	0.784523	0.144876	0.000482293	0.815228	0.00248226	0.0524425	0.788059	0.124523	0.592481	1.02659	0.698281	0.437505	0.942934	0.610118	0.619559	1.02431	0.784216	0.655459	1.05514	0.782644	0.520602	1.03144	0.673071	0.623104	1.05989	0.815728	0.00424984	0.767596	0.0586287	0.000200398	0.652807	0.0163095
nervonoyl sphingomyelin*	Lipid	Sphingolipid Metabolism	47153	LC/MS Polar	100005986	850	857.675	94359-13-4		24846874			1	0.0350244	0.740948	0.0860269	0.229603	0.730259	0.464798	0.17098	0.850603	0.285685	0.00791431	0.738704	0.0302479	0.977601	1.00838	0.98817	0.0548978	0.815309	0.137265	0.149163	1.20705	0.34077	0.010187	1.6361	0.109574	0.0107789	1.38569	0.0650288	0.00362372	1.65502	0.0459286	0.0329009	0.668526	0.161851	0.248297	1.18673	0.552533
sphingosine	Lipid	Sphingolipid Metabolism	17747	LC/MS Pos	297	5179.9	300.29	123-78-4	5353955	4510275	C00319	HMDB00252	1	0.3186	0.754128	0.448754	0.338013	1.25994	0.568063	0.221916	0.851	0.341081	0.567761	0.928994	0.696579	0.317869	0.767604	0.446929	0.177237	1.23702	0.33246	0.303298	0.753113	0.521265	0.339055	0.788586	0.5502	0.487019	0.849855	0.656538	0.0173717	0.58145	0.101121	0.562729	1.17574	0.728161	0.446463	0.825744	0.704945
palmitoleoyl sphingomyelin*	Lipid	Sphingolipid Metabolism	42459	LC/MS Polar	100004329	866	745.55						1	0.119867	0.776556	0.223805	0.0119056	0.719084	0.0784148	0.000339104	0.728612	0.00184696	0.0531621	0.755066	0.125697	0.822041	1.02027	0.885153	0.586236	0.940702	0.737058	0.707138	1.02621	0.850989	0.217671	1.14976	0.447409	0.770128	0.962855	0.845601	0.286698	1.20729	0.533818	0.269382	0.84596	0.48726	0.0657737	0.821958	0.323802
sphingosine 1-phosphate	Lipid	Sphingolipid Metabolism	34445	LC/MS Pos	100000626	5543	380.256	26993-30-6	5283560	4446673	C06124	HMDB00277	1	0.451794	0.886034	0.5797	0.503036	0.83109	0.692443	0.00164397	0.468823	0.00636047	0.408385	0.908428	0.55716	0.0999274	0.554305	0.184731	0.522896	1.07871	0.681046	0.414345	0.773558	0.631154	0.218151	0.720418	0.447409	0.124737	0.409309	0.278378	0.63363	0.787458	0.821792	0.0562053	2.09795	0.219712	0.655843	0.867776	0.839181
sphinganine	Lipid	Sphingolipid Metabolism	17769	LC/MS Pos	313	5178.3	302.305	3102-56-5	3126	3014	C00836	HMDB00269	1	0.65442	0.779034	0.744828	0.408047	1.29228	0.629399	0.47532	0.802369	0.60329	0.961026	1.03696	0.973235	0.329165	0.723545	0.452627	0.0259433	1.66074	0.0767377	0.833523	0.79737	0.927799	0.463026	0.880832	0.652866	0.815376	0.821254	0.877188	0.256903	0.706801	0.507384	0.110135	1.82976	0.289505	0.060536	0.704415	0.312387
20a-dihydroprogesterone	Lipid	Steroid	39761	LC/MS Pos	100002766	5291	317.248	145-14-2	92747	83725	C04042	HMDB03069	1	0.930481	0.960589	0.947778	0.643209	0.614851	0.806518	0.773989	0.689551	0.844763	0.178928	0.720945	0.308476	0.00918451	0.345172	0.0275535	0.555418	0.595545	0.707966	0.740524	1.50021	0.876156	0.33259	1.08595	0.545203	0.803779	1.07691	0.870364	0.39063	1.27333	0.627684	0.544157	0.886803	0.710709	0.00805391	0.0503884	0.133363
corticosterone	Lipid	Steroid	5983	LC/MS Pos	272	4851.2	347.222	50-22-6	5753	5550	C02140	HMDB01547	1	0.642745	0.896353	0.735015	0.632111	0.469005	0.801475	0.754984	1.51275	0.832114	0.111509	1.37289	0.219866	0.693866	0.730739	0.784796	0.249954	0.746126	0.411798	0.809807	0.926527	0.918459	0.507968	0.913957	0.685392	0.629708	1.56367	0.761236	0.0173224	2.67538	0.101121	0.453257	1.57825	0.638492	0.180863	1.62299	0.486695
11-dehydrocorticosterone	Lipid	Steroid	39779	LC/MS Pos	100002781	4533.8	345.206	72-23-1					1	0.929007	1.18449	0.947778	0.851595	0.694331	0.918483	0.295199	1.85046	0.414681	0.414152	1.17312	0.561801	0.851745	0.746603	0.906667	0.956326	1.00642	0.975418	0.131632	0.625027	0.305692	0.645356	0.788888	0.776465	0.888092	0.976441	0.918464	0.202376	1.33288	0.447657	0.990407	1.20473	0.996237	0.359941	1.09239	0.639869
cholesterol	Lipid	Sterol	63	GC/MS	266	2316.9	329.3	57-88-5	11025495	4937803	C00187	HMDB00067	1	0.104727	1.20707	0.199515	0.33349	1.07242	0.565527	0.124028	1.1922	0.223478	0.00204114	1.4809	0.0102608	0.00039281	1.61165	0.00224864	0.00477927	1.41289	0.0206631	0.155495	1.16842	0.346779	0.999123	1.01426	0.999123	0.21053	1.15402	0.387856	0.0021643	1.40059	0.0333824	0.0122228	0.716619	0.097608	0.0690164	0.822421	0.323802
campesterol	Lipid	Sterol	39511	GC/MS	100001269	2353	343.4	474-62-4	173183	151215	C01789	HMDB02869	1	7.87e-06	0.213676	0.000102859	0.00217382	0.253652	0.0268842	0.0260609	0.607236	0.0698883	0.0713953	0.657281	0.153422	0.000189163	0.324097	0.00131013	1.16e-05	0.189938	0.000171558	0.00185889	0.385384	0.0237432	0.0103085	0.407037	0.109574	0.577734	1.0952	0.71436	0.958375	1.05474	0.985466	0.223814	0.752216	0.436045	0.462525	1.19367	0.715011
epicholestanol	Lipid	Sterol	45989	GC/MS	100005348	2292.8	215.1	516-95-0	66066	59456	D01527,C12978		1	0.419607	2.90861	0.547144	0.0186936	13.3393	0.104203	0.239969	1.65817	0.362542	2.54e-05	4.88314	0.000296437	3.42e-05	9.80598	0.00035088	7.23e-06	16.2735	0.000126977	0.054133	1.76304	0.167318	0.00126941	3.37036	0.0376816	0.482435	1.00509	0.653967	0.293011	1.23379	0.539387	0.575621	0.677496	0.737746	0.166887	1.82196	0.473005
beta-sitosterol	Lipid	Sterol	27414	GC/MS	100001033	2380.8	357.4	83-46-5	222284	192962	C01753	HMDB00852	1	1.64e-05	0.1865	0.000192017	0.00219658	0.13275	0.0268842	0.189617	0.678365	0.303949	0.0111706	0.489194	0.0399563	0.000115606	0.22293	0.000888424	4.53e-07	0.104398	2.12155e-05	0.00172816	0.345563	0.0231245	0.0514179	0.376956	0.213233	0.37699	1.25693	0.556364	0.254415	1.38912	0.506084	0.132571	0.69315	0.318057	0.302926	1.27158	0.595057
7-alpha-hydroxy-3-oxo-4-cholestenoate (7-Hoca)	Lipid	Sterol	36776	LC/MS Neg	100001609	5288.1	429.301	115538-85-7	3081085	2338765	C17337	HMDB12458	1	0.0932049	0.589653	0.18041	0.171179	0.311106	0.397162	0.0298015	0.567834	0.07565	0.0544131	0.501528	0.12704	0.0871245	0.399134	0.166815	0.0139471	0.501626	0.0475048	0.0539557	0.542007	0.167318	0.644162	0.609401	0.776465	0.0164967	0.521951	0.083089	0.765868	0.982405	0.899204	0.67629	1.44557	0.818282	0.74588	0.618479	0.884869
7-hydroxycholesterol (alpha or beta)	Lipid	Sterol	47890	LC/MS Pos	100005999	6164	367.336						1	0.0581785	0.375744	0.125755	0.396092	0.182561	0.621169	0.132583	0.533156	0.234634	0.17255	0.559072	0.301828	0.830637	1.15938	0.890989	0.882864	0.993304	0.931258	0.188928	2.0892	0.388928	0.414096	0.547265	0.617857	0.34451	2.96444	0.523923	0.185035	1.67594	0.42635	0.101858	0.481125	0.27546	0.629413	0.165244	0.827943
citrate	Energy	TCA Cycle	1564	GC/MS	1124	1763.4	273.1	77-92-9	311	305	C00158	HMDB00094	1	0.00112801	0.75688	0.00571116	0.614771	0.954607	0.792175	0.176112	0.901614	0.289733	0.163196	1.10062	0.288656	0.0190451	0.790289	0.0487033	0.966562	0.991464	0.978753	0.221905	0.927763	0.424185	0.227918	0.90409	0.458411	0.258626	1.10517	0.436649	0.559637	1.04238	0.773698	0.0124437	0.800111	0.0979724	0.00129534	0.682002	0.0455797
tricarballylate	Energy	TCA Cycle	15729	LC/MS Polar	2053	4200	175.025	99-14-9	14925	14220	C19806	HMDB31193	1	0.259296	0.816253	0.388599	0.442083	0.611686	0.660192	0.907017	1.01262	0.937083	0.801474	1.00131	0.873482	8.77e-05	6.03613	0.000723525	0.00880246	3.12408	0.0327615	0.614284	1.33029	0.779295	0.146246	1.70982	0.368226	0.216306	1.65032	0.394525	0.0201655	2.79892	0.106205	0.0026635	0.43616	0.058385	0.911937	0.89225	0.954324
fumarate	Energy	TCA Cycle	1643	LC/MS Polar	330	3084	115.004	100-17-8	444972	10197150	C00122	HMDB00134	1	0.00330018	0.490329	0.0138411	0.683645	1.03965	0.817469	0.025003	0.646753	0.0677617	0.224363	1.33719	0.36712	0.562936	0.861293	0.670503	0.318533	0.830907	0.486	0.0113429	0.527893	0.0787	0.0543317	0.676037	0.217055	0.0225631	0.6963	0.101534	0.387754	0.869513	0.625803	0.006601	0.452057	0.0763866	0.64441	1.08887	0.834029
malate	Energy	TCA Cycle	1303	LC/MS Polar	409	3343.1	133.014	6915-15-7	525	510	C00149	HMDB00156	1	0.00489258	0.533759	0.018705	0.541509	1.08	0.731102	0.00466551	0.609996	0.0155795	0.299312	1.29319	0.446292	0.556823	0.80811	0.664634	0.639259	0.914303	0.775947	0.00829083	0.589749	0.0685213	0.0752912	0.720564	0.263753	0.0302605	0.673982	0.119518	0.369923	0.862804	0.608765	0.0178896	0.503441	0.117403	0.642529	1.10647	0.834029
alpha-ketoglutarate	Energy	TCA Cycle	528	LC/MS Polar	93	2700	145.014	305-72-6;328-50-7;22202-68-2	51	50	C00026	HMDB00208	1	0.0329528	0.630473	0.0819445	0.567432	1.13927	0.757024	0.827158	1.06956	0.883877	0.302992	1.31002	0.449653	0.435882	0.90318	0.561915	0.852656	1.02256	0.919755	0.048164	0.65283	0.16112	0.0868114	1.371	0.280672	0.700794	1.10749	0.79614	0.144282	1.57648	0.369388	0.0112284	0.659276	0.0951091	0.459438	1.09888	0.715011
succinylcarnitine	Energy	TCA Cycle	37058	LC/MS Pos	100001948	1419	262.129						1	0.596097	0.929695	0.698859	0.781927	1.06879	0.866585	0.741121	0.988208	0.823305	0.00769849	1.88401	0.0298316	0.213273	0.812606	0.329604	0.0877181	0.749508	0.194852	0.680508	1.04345	0.835503	0.0932898	1.39228	0.289096	0.7203	1.10912	0.80703	0.00610449	2.45425	0.0592243	0.399817	0.884313	0.605685	0.221183	1.24735	0.534447
succinate	Energy	TCA Cycle	1437	LC/MS Neg	252	603	117.019	110-15-6	1110	1078	C00042	HMDB00254	1	0.72	0.989424	0.790312	0.935827	0.855174	0.961443	0.879815	0.856209	0.920852	0.896992	0.910327	0.951561	0.776819	0.663161	0.844564	0.965116	1.14744	0.978753	0.421144	0.764935	0.637959	0.676049	0.748301	0.792706	0.564421	0.661945	0.708939	0.805666	0.796562	0.923956	0.362765	0.800829	0.576096	0.707679	0.78715	0.86002
dihydrobiopterin	Cofactors and Vitamins	Tetrahydrobiopterin Metabolism	35129	LC/MS Pos	100001506	1515	240.109	6779-87-9	1879	1808	C00268	HMDB00038	1	0.0539852	0.510334	0.119448	0.268281	1.51328	0.503474	0.0402957	0.550636	0.0930283	0.158512	1.3672	0.282587	0.825266	1.25648	0.886924	0.188717	0.799301	0.346598	0.919796	0.962154	0.956197	0.541512	1.22058	0.711918	0.85989	1.03814	0.906712	0.538994	1.10275	0.756506	0.00803268	0.392853	0.0820331	0.216827	1.29292	0.533074
biopterin	Cofactors and Vitamins	Tetrahydrobiopterin Metabolism	12358	LC/MS Pos	1548	1562.7	238.093	22150-76-1	445040	392795	C06313	HMDB00468	1	0.12531	0.596045	0.231584	0.354026	1.44106	0.586225	0.268399	0.799302	0.387074	0.0510709	1.70108	0.123284	0.564772	1.0688	0.671265	0.195322	0.6721	0.352961	0.981949	0.941776	0.988669	0.700713	1.1037	0.808941	0.464807	1.26293	0.636292	0.333293	1.30284	0.574177	0.162049	0.636035	0.362128	0.148831	1.61647	0.445702
thiamin (Vitamin B1)	Cofactors and Vitamins	Thiamine Metabolism	5341	LC/MS Neg	873	1726	263.097	59-43-8	1130		C00378	HMDB00235	1	0.00360794	0.233267	0.0150197	0.0052938	8.70783	0.0480711	0.869565	1.26644	0.915246	0.242596	2.74232	0.387594	0.0499595	0.345562	0.108633	0.84178	0.903454	0.915049	0.0342024	0.394534	0.143446	0.193127	2.37915	0.425482	0.23334	2.14198	0.411908	0.553014	0.749254	0.768266	0.00376003	0.231487	0.058385	0.186544	2.72947	0.490913
alpha-tocopherol	Cofactors and Vitamins	Tocopherol Metabolism	1561	GC/MS	1105	2305.4	502.5	59-02-9;10191-41-0	14985	14265	C02477	HMDB01893	1	0.000974316	1.66785	0.00502354	0.0160241	1.6558	0.0929598	1.51e-06	3.45095	2.28949e-05	2.68e-07	4.53644	1.06817e-05	0.000402478	1.87315	0.00228071	0.000716948	1.66238	0.00452724	4.32e-06	0.300772	0.00026976	1.44e-06	0.195997	0.00027072	0.00143014	0.622327	0.0218096	0.000668442	0.536977	0.0183519	0.00959847	0.691986	0.0875726	0.130963	0.781512	0.421714
alpha-CEHC	Cofactors and Vitamins	Tocopherol Metabolism	48188	LC/MS Neg	100002206	4045	277.145	4072-32-6	9943542	8119154		HMDB01518	1	2.44e-05	3.3234	0.000253411	3.33e-05	5.16216	0.00187479	2.89e-05	3.89726	0.000261498	0.000148794	2.74403	0.00120329	1.43e-05	5.0948	0.0001573	0.00364122	2.50224	0.0167634	1.24e-08	0.0629953	3.8497e-06	2.78e-07	0.0703523	0.000156792	6.76e-08	0.0738729	1.23708e-05	3.77e-09	0.0373969	1.04241e-06	0.00703369	0.490922	0.0778592	0.295186	0.792444	0.589325
alpha-CEHC sulfate	Cofactors and Vitamins	Tocopherol Metabolism	47666	LC/MS Neg	100005972	3090	357.101						1	0.00412849	2.4759	0.0163395	0.000235941	3.59099	0.00885565	0.000545001	6.40978	0.00275446	0.000304424	5.89475	0.00223243	0.000309255	5.37671	0.00184192	0.00433633	3.20614	0.0190392	3.34e-05	0.0797591	0.00110416	2.31e-05	0.0877167	0.00162855	0.000248127	0.206486	0.00648675	2.2e-05	0.14399	0.00152075	0.32446	0.758994	0.534794	0.0115036	0.506006	0.17294
alpha-CEHC glucuronide*	Cofactors and Vitamins	Tocopherol Metabolism	39346	LC/MS Neg	100003101	2616	453.177	477200-36-5					1	0.000637312	2.2512	0.003607	0.0338508	2.16174	0.149154	0.00388005	4.33576	0.013354	0.00153422	3.06566	0.00831158	0.000889194	2.14996	0.00433772	0.308208	1.34159	0.477457	3.26e-06	0.083938	0.000229015	4.16e-05	0.0958795	0.00260693	8.99e-05	0.161663	0.00308469	1.94e-05	0.135971	0.00152075	0.797936	0.969462	0.894953	0.150597	1.51357	0.447456
kynurenine	Amino Acid	Tryptophan Metabolism	15140	LC/MS Pos	100000265	1902.1	209.092	2922-83-0	161166	141580	C00328	HMDB00684	1	0.566552	1.1203	0.678783	0.0679808	0.577543	0.236254	0.000345685	2.18322	0.0018647	0.943467	0.94434	0.967748	0.239379	0.78076	0.360031	0.290224	1.33256	0.451816	4.81e-05	0.327607	0.00142275	0.0457483	0.594412	0.20552	0.0243475	0.638437	0.106085	0.944811	0.971922	0.982597	0.0230925	0.630529	0.138803	0.00746569	0.466346	0.133363
kynurenate	Amino Acid	Tryptophan Metabolism	1417	LC/MS Neg	98	2224	188.035	492-27-3	3845	3712	C01717	HMDB00715	1	0.30869	1.18606	0.437739	0.738003	0.926437	0.842842	0.0609002	1.5888	0.129905	0.379125	1.24082	0.527561	0.927323	1.04995	0.961605	0.0564975	1.4925	0.139445	0.0652509	0.655071	0.191995	0.130424	0.743626	0.343199	0.397246	0.877509	0.575626	0.893918	0.995973	0.961745	0.0115696	0.571859	0.0951091	0.0020032	0.469965	0.0593578
xanthurenate	Amino Acid	Tryptophan Metabolism	15679	LC/MS Pos	100000015	2655.6	206.045	59-007	5699	5497	C02470	HMDB00881	1	0.000806701	0.144776	0.00435929	0.0534871	0.29191	0.195737	0.0791442	0.29913	0.161454	0.0185419	0.386033	0.0571622	1.54e-07	0.129792	3.59975e-06	0.702268	0.887222	0.815444	0.162032	0.576786	0.35159	0.262569	0.534606	0.49363	0.496632	1.19173	0.660172	0.309966	0.706984	0.5558	0.00807124	0.419052	0.0820331	0.0857815	0.404092	0.35511
indole-3-carboxylic acid	Amino Acid	Tryptophan Metabolism	38116	LC/MS Neg	100002185	1708.8	160.04	771-50-6	69867		C19837	HMDB03320	1	0.355904	0.914241	0.49024	0.127023	0.799608	0.342172	0.0304813	0.697399	0.0757261	0.278862	0.703063	0.426315	0.0623281	0.795394	0.129504	0.623399	1.0449	0.761631	0.000630608	1.72743	0.0107394	0.887254	1.05964	0.938192	0.113499	1.31771	0.262916	0.574964	0.9317	0.785074	0.359172	0.925078	0.573894	0.00907622	0.699262	0.145997
indolelactate	Amino Acid	Tryptophan Metabolism	18349	LC/MS Pos	100000463	3514	206.081	832-97-3	92904	83867	C02043	HMDB00671	1	0.00114788	0.410248	0.00575992	0.281869	0.709237	0.518956	0.761375	1.02336	0.834241	0.0259923	1.52592	0.0721579	0.326409	1.24555	0.452137	0.617834	0.938394	0.758128	0.0975811	1.65555	0.249991	0.0353258	0.572029	0.181125	0.00524485	4.12972	0.0429798	0.338163	1.23072	0.578961	0.207047	0.732361	0.416104	0.0506947	0.573118	0.291779
N-acetylkynurenine (2)	Amino Acid	Tryptophan Metabolism	48757	LC/MS Pos	100006378	3114	251.103						1	0.984175	1.03172	0.989729	0.145626	0.423921	0.359687	3.73e-06	7.87833	4.54898e-05	0.84111	0.881048	0.899664	0.083563	0.480488	0.161651	0.492965	1.3506	0.66214	4.55e-07	0.0778214	6.39275e-05	0.899133	0.866743	0.942586	0.0520598	0.594254	0.162391	0.074021	1.80138	0.234987	0.113945	0.688828	0.289505	0.708368	0.720114	0.86002
serotonin (5HT)	Amino Acid	Tryptophan Metabolism	2342	LC/MS Pos	504	1654	177.102	153-98-0	5202	5013	C00780	HMDB00259	1	0.00373632	0.278761	0.0153246	0.683425	1.10069	0.817469	4.11e-07	0.089061	8.53967e-06	0.550109	0.925032	0.68518	0.00450006	0.641787	0.0161597	0.0693649	1.6833	0.162429	0.25887	0.864137	0.467798	0.132046	1.2842	0.343199	0.0248951	0.276082	0.107154	0.473029	1.07926	0.699424	0.14831	0.847329	0.342584	0.0941551	0.688973	0.362872
N-acetyltryptophan	Amino Acid	Tryptophan Metabolism	33959	LC/MS Pos	100001254	3540	247.108	1218-34-4	700653	610602	C03137	HMDB13713	1	0.00634104	0.615421	0.0234451	0.0389244	0.590838	0.158317	0.724602	0.973305	0.815068	0.402634	1.24636	0.550662	0.00458772	0.351997	0.0162893	0.0181255	0.602617	0.0575509	0.293594	0.83539	0.509259	0.113141	0.80628	0.322281	0.0738051	1.32119	0.195744	0.0967593	1.70083	0.278687	0.220278	0.801489	0.433575	0.0689516	1.35125	0.323802
anthranilate	Amino Acid	Tryptophan Metabolism	4970	LC/MS Pos	1258	3220	138.055	118-92-3	227	222	C00108	HMDB01123	1	0.187459	0.814905	0.305368	0.917098	0.936776	0.95372	0.151019	0.806956	0.258298	0.686685	1.05486	0.793313	0.00862897	0.76312	0.0261668	0.873115	0.980416	0.931102	0.484878	1.10091	0.683901	0.464241	0.839804	0.652947	0.647487	1.09017	0.774799	0.678614	0.94566	0.854837	0.192527	0.82474	0.400528	0.404636	0.825384	0.680098
tryptophan	Amino Acid	Tryptophan Metabolism	54	LC/MS Pos	565	2440	205.097	73-22-3	6305	6066	C00078	HMDB00929	1	0.91692	0.980134	0.942064	0.499378	0.922619	0.68951	0.93613	1.0146	0.954853	0.469948	1.04218	0.614125	0.0155843	0.843416	0.0418315	0.833074	0.997929	0.908544	0.844775	0.972312	0.930639	0.633675	0.952086	0.774877	0.981937	1.0065	0.989144	0.318177	1.07547	0.565763	0.235047	0.888186	0.44389	0.496073	1.05339	0.740566
3-indoxyl sulfate	Amino Acid	Tryptophan Metabolism	27672	LC/MS Neg	100000467	2222.2	212.002	2642-37-7	10258	9840		HMDB00682	1	0.000207338	0.399286	0.0014039	0.531043	0.717833	0.722167	0.000605002	0.448777	0.00297725	0.00114484	0.608659	0.00645273	0.00855318	0.626991	0.0260779	0.103808	0.568006	0.219675	0.0535119	1.4984	0.167318	0.014001	1.85152	0.119645	0.00242563	1.68412	0.0299674	0.0182435	1.56993	0.102759	0.525835	0.870016	0.691628	0.321494	1.40418	0.608941
indoleacetate	Amino Acid	Tryptophan Metabolism	27513	LC/MS Pos	100001034	3766.3	176.071	6505-45-9	802	780	C00954	HMDB00197	1	0.0163396	0.603413	0.0473344	0.67898	0.876794	0.817469	0.0278069	0.577636	0.0722208	0.219684	1.21256	0.361604	0.057636	0.713878	0.120648	0.210926	1.34261	0.3716	0.794138	0.969709	0.91308	0.0276236	0.614121	0.165163	0.653646	0.928283	0.777646	0.251626	0.849296	0.503751	0.0841579	0.738966	0.264758	0.0478389	0.656024	0.286524
C-glycosyltryptophan	Amino Acid	Tryptophan Metabolism	48782	LC/MS Pos	100006379	1907	367.15	180509-18-6	10981970	9157171			1	0.532577	1.03934	0.647854	0.0301064	1.46614	0.141249	0.0328441	1.23561	0.080111	0.00140842	1.74305	0.00770487	0.460753	1.08196	0.579557	0.912895	0.983148	0.948331	0.0886959	0.856509	0.236242	0.00713649	0.70151	0.0936042	0.851117	1.01825	0.903797	0.27986	0.834005	0.5282	0.0715019	0.833615	0.243461	0.637084	1.06798	0.834029
indolepropionate	Amino Acid	Tryptophan Metabolism	32405	LC/MS Pos	100001083	4147.9	190.086	830-96-6	3744	3613		HMDB02302	1	9.99e-07	0.108957	2.00514e-05	0.0538789	0.274778	0.195737	1.3e-05	0.09404	0.000130232	3.88e-06	0.194274	9.41322e-05	0.000220827	0.211659	0.00147481	8.21e-05	0.240188	0.000854448	0.0102262	1.65911	0.0746378	0.305463	1.23933	0.518919	0.5653	1.43197	0.708939	0.704777	0.876238	0.869114	0.33458	0.832825	0.542116	0.42049	1.09598	0.696282
5-hydroxyindoleacetate	Amino Acid	Tryptophan Metabolism	437	LC/MS Pos	71	2559.9	192.066	54-16-0	1826	1760	C05635	HMDB00763	1	0.155994	0.825332	0.270186	0.170735	1.21985	0.397162	0.594858	0.894929	0.707024	0.0819452	1.23836	0.169353	0.0506853	0.80045	0.109786	0.7009	1.05906	0.815444	0.257322	1.26206	0.466822	0.859244	0.972195	0.925144	0.0306136	1.36849	0.120049	0.899158	0.986946	0.961769	0.232813	0.84523	0.441161	0.81856	1.00952	0.905122
N-delta-acetylornithine	Amino Acid	Urea cycle; Arginine and Proline Metabolism	43249	LC/MS Pos	100004523	887	175.108		9920500	8096135			1	2.95e-07	0.0393837	7.53591e-06	4.29e-06	0.0517591	0.000483054	1.67e-07	0.064172	4.07335e-06	2.06e-09	0.134935	1.64211e-07	2.67e-06	0.158891	3.74467e-05	2.42e-08	0.131669	1.70005e-06	0.0415287	1.58642	0.150448	0.773494	0.980069	0.858729	0.00389036	2.58492	0.0374703	0.00737185	2.55501	0.0605407	0.0006743	0.6363	0.0314111	0.0174384	0.77933	0.204538
trans-4-hydroxyproline	Amino Acid	Urea cycle; Arginine and Proline Metabolism	32306	LC/MS Pos	1001	685	132.066	51-35-4	5810	5605	C01157	HMDB00725	1	8.17e-06	0.369771	0.000104353	0.211208	0.454953	0.45213	1.78e-05	0.391781	0.000169251	6.51e-08	0.269389	4.0362e-06	5.61e-08	0.333267	1.47135e-06	2.25e-08	0.219267	1.70005e-06	0.180873	0.830084	0.378299	0.469017	1.03589	0.658023	0.219097	0.879492	0.396977	0.0226931	0.613373	0.114602	0.0261342	0.777301	0.147467	0.29518	1.16843	0.589325
N2,N5-diacetylornithine	Amino Acid	Urea cycle; Arginine and Proline Metabolism	43591	LC/MS Pos	100004575	1746	217.118	39825-23-5	10398396	8573834			1	1.65e-07	0.0168269	4.6365e-06	3.67e-08	0.0142588	1.0331e-05	1.63e-06	0.040966	2.40639e-05	7.78e-06	0.0599133	0.000124035	3.89e-06	0.115592	5.19593e-05	1.65e-06	0.0273265	4.215e-05	0.563918	1.28642	0.735317	0.505428	1.07613	0.683793	0.00508781	3.13188	0.0429798	0.0197911	4.52174	0.105235	0.00287266	0.560211	0.058385	0.884375	1.00896	0.942999
homocitrulline	Amino Acid	Urea cycle; Arginine and Proline Metabolism	22138	LC/MS Pos	100000963	821.7	190.119	1190-49-4	65072	58582	C02427	HMDB00679	1	4.6e-06	0.187666	6.80316e-05	0.00147954	0.372399	0.0219206	7.72e-07	0.124282	1.35341e-05	1.73e-07	0.176483	8.6025e-06	2.2e-08	0.167164	6.61389e-07	9.97e-07	0.210111	3.50196e-05	0.859171	1.08657	0.930639	0.948184	0.996691	0.968797	0.12538	0.719583	0.278679	0.0134277	0.472339	0.0843809	0.0400188	0.748738	0.176146	0.911459	1.0206	0.954324
N-acetylarginine	Amino Acid	Urea cycle; Arginine and Proline Metabolism	33953	LC/MS Pos	100001266	1116	217.13	155-84-0	67427	60752	C02562	HMDB04620	1	0.00167064	0.545799	0.00783947	0.0752464	0.571036	0.248787	0.0013158	0.586422	0.00538807	0.0056729	0.497255	0.0232756	0.0167933	0.7479	0.0442302	1.42e-05	0.511388	0.000204626	0.53823	1.0698	0.720203	0.0448815	1.70557	0.20552	0.360513	1.14943	0.537831	0.052902	1.4852	0.201757	0.321759	0.881903	0.53214	0.00367291	1.84049	0.0827139
dimethylarginine (SDMA + ADMA)	Amino Acid	Urea cycle; Arginine and Proline Metabolism	36808	LC/MS Pos	100001810	810	203.15	102783-24-4	123831	110375	C03626	HMDB01539	1	0.849503	1.02952	0.892375	0.879202	0.839492	0.930434	0.563461	0.944081	0.679789	0.0559815	1.13466	0.129617	0.0124836	0.882026	0.0351923	0.730256	0.949898	0.835853	0.834607	0.994301	0.927799	0.0272456	0.483018	0.165163	0.350946	0.911784	0.527862	0.00365435	0.652849	0.0459286	0.00368905	0.880542	0.058385	0.0919552	0.564194	0.362872
pro-hydroxy-pro	Amino Acid	Urea cycle; Arginine and Proline Metabolism	35127	LC/MS Pos	100001167	950	229.118	18684-24-7	11673055	9847785		HMDB06695	1	0.185014	1.17463	0.304977	0.23838	0.785504	0.470905	0.0548354	1.3055	0.118318	0.00525055	1.58323	0.0221955	0.0426925	0.838111	0.0958021	0.776285	0.91295	0.872544	0.0966807	0.84419	0.249241	0.000802451	0.476458	0.0301722	0.576212	0.938243	0.71436	0.857234	0.960329	0.944081	0.0992723	0.84243	0.272904	0.0913884	0.718699	0.362872
homoarginine	Amino Acid	Urea cycle; Arginine and Proline Metabolism	22137	LC/MS Polar	100000961	5123	187.12	156-86-5	9085	8732	C01924	HMDB00670	1	0.000695757	3.85458	0.00383348	0.00717851	3.7689	0.0545974	0.00561959	2.06263	0.0184362	0.568683	1.18662	0.696579	0.000100034	3.15361	0.000779845	0.000135177	2.57524	0.00126616	0.0430303	0.409621	0.150448	0.63474	0.734903	0.774877	5.15e-07	0.219193	5.6547e-05	0.000696908	0.23138	0.0183519	0.715199	0.78065	0.840166	0.612541	0.984425	0.819146
citrulline	Amino Acid	Urea cycle; Arginine and Proline Metabolism	2132	LC/MS Pos	391	730.3	176.103	372-75-8	9750	810	C00327	HMDB00904	1	0.186134	0.885708	0.304977	0.68522	1.06778	0.817469	0.000950103	0.59733	0.00418551	0.617973	0.940575	0.736814	0.514169	0.950079	0.630765	0.327485	1.11009	0.493179	0.000125051	2.12954	0.0033466	0.00118168	1.85238	0.0370259	0.00104757	1.43619	0.0174278	0.00453626	1.63171	0.0529109	0.886061	0.98398	0.939863	0.0682655	1.29465	0.323802
urea	Amino Acid	Urea cycle; Arginine and Proline Metabolism	1670	LC/MS Pos	533	739	121.072	57-13-6	1176	1143	C00086	HMDB00294	1	0.0101432	0.63571	0.0329507	0.00421726	0.380424	0.0423985	0.000645092	0.41258	0.0031198	0.0296993	0.608689	0.0812363	0.000181368	0.615647	0.00127184	0.000277953	0.530306	0.00236681	0.00421926	1.82806	0.0494005	0.432777	0.805986	0.63399	0.364894	1.18642	0.542891	0.184605	1.2896	0.42635	0.112666	0.903829	0.289505	0.120813	0.679202	0.39897
N-acetylcitrulline	Amino Acid	Urea cycle; Arginine and Proline Metabolism	48434	LC/MS Pos	100001577	1456	218.114	33965-42-3	656979	571213	C15532	HMDB00856	1	0.0117121	0.562617	0.0371875	0.0805515	0.51781	0.259146	0.00874462	0.425474	0.0269767	0.0562415	0.559625	0.129681	0.019558	0.718084	0.0489823	0.0129512	0.620149	0.0449327	0.0878763	1.82716	0.235174	0.0825232	1.74244	0.276679	0.0202108	1.38177	0.0961128	0.0743631	1.88315	0.234987	0.225652	0.77338	0.436162	0.0669387	1.45164	0.323802
arginine	Amino Acid	Urea cycle; Arginine and Proline Metabolism	1638	LC/MS Polar	231	5285	173.104	1119-34-2	232	227	C00062	HMDB00517	1	0.980617	0.826934	0.989729	0.11953	0.486959	0.333773	0.000158234	0.474451	0.0010322	0.0473929	0.645607	0.118059	0.00657088	0.793565	0.0215571	0.284733	1.62998	0.445739	0.463926	1.08863	0.668529	0.120016	1.42579	0.32842	0.00220113	0.624602	0.0294737	0.104071	1.8903	0.287757	0.449994	1.08632	0.636827	0.136223	0.514655	0.426076
N-methylproline	Amino Acid	Urea cycle; Arginine and Proline Metabolism	37431	LC/MS Pos	100001956	831	130.086	475-11-6	557	541			1	3.99e-05	0.328192	0.000369446	0.000431068	0.356444	0.00933428	7e-05	0.287735	0.000553099	2.15e-06	0.273024	6.31421e-05	0.000293894	0.370514	0.00177284	1.12e-05	0.280665	0.000170119	0.587619	1.17636	0.755702	0.292694	1.19894	0.505434	0.783552	1.03135	0.855209	0.592684	0.918345	0.796229	0.530416	0.896519	0.696015	0.965948	1.01827	0.974603
proline	Amino Acid	Urea cycle; Arginine and Proline Metabolism	1898	LC/MS Pos	480	805	116.071	147-85-3	145742	128566	C00148	HMDB00162	1	0.177638	1.21314	0.298899	0.108704	1.27614	0.317238	0.185875	1.25768	0.301312	0.00370262	1.43805	0.0167972	0.00105707	1.36696	0.00497031	0.0632969	1.40941	0.150096	0.702588	0.953979	0.850747	0.174573	0.793625	0.39862	0.874992	0.989001	0.913252	0.134386	0.894319	0.352206	0.0735111	0.801659	0.243461	0.579244	0.905728	0.807214
ornithine	Amino Acid	Urea cycle; Arginine and Proline Metabolism	35833	GC/MS	444	1854.7	158.1	3184-13-2	6262	6026	C00077	HMDB03374	1	0.567875	0.622715	0.678783	0.377547	0.967026	0.605581	0.488508	0.845766	0.617237	0.718041	1.16521	0.814364	0.514956	0.898839	0.630765	0.102581	0.490384	0.219204	0.548204	0.63526	0.722131	0.61114	0.442961	0.760698	0.312539	0.862805	0.490239	0.09442	0.533744	0.277736	0.811616	0.711465	0.900185	0.260507	1.15367	0.564099
pyridoxal	Cofactors and Vitamins	Vitamin B6 Metabolism	1651	LC/MS Pos	491	1203	168.066	65-22-5	1050	1021	C00250	HMDB01545	1	0.547064	1.10737	0.659764	0.367442	1.26973	0.596166	0.00153179	2.09106	0.00606349	0.10348	1.38984	0.206221	0.362212	1.26295	0.487292	0.410723	1.25158	0.585853	0.121913	0.688138	0.291328	0.522578	1.15217	0.699012	0.192039	1.29941	0.36355	0.248825	1.26115	0.503751	0.0387691	0.557714	0.173375	0.0610348	1.41333	0.312387
pyridoxate	Cofactors and Vitamins	Vitamin B6 Metabolism	31555	LC/MS Neg	100001121	2185	182.046	82-82-6	6723	6467	C00847	HMDB00017	1	0.767158	0.991206	0.827529	0.951869	1.08339	0.972599	0.109819	0.507605	0.205362	0.00509231	0.293456	0.0216909	0.546953	0.835265	0.657046	0.797401	1.01276	0.883904	0.499088	1.25811	0.694934	0.239979	1.59884	0.471597	0.201117	0.644287	0.375556	0.127576	0.433072	0.339179	0.195711	0.502766	0.402739	0.758804	1.10448	0.884869
[truncated: 6 more columns]
